# Supplementary material for: Whole-genome DNA similarity and population structure of Plasmodiophora brassicae strains from Canada
Source: BMC Genomics. 2019 Oct 16;20:744. doi: 10.1186/s12864-019-6118-y (PMC6794840; doi:10.1186/s12864-019-6118-y)
Supplement: Supplementary file 5 — Additional file 5. Nucleotide diversity across the genome of 43 strains of Plasmodiophora brassicae. [file 12864_2019_6118_MOESM5_ESM.xlsx]

## Sheet: all.windowed
CHROM	BIN_START	BIN_END	N_VARIANTS	PI
1	11001	12000	1	0.000260489
1	32001	33000	1	0.000315213
1	33001	34000	1	0.000325049
1	34001	35000	2	0.000630485
1	36001	37000	2	0.000630485
1	37001	38000	5	0.00148023
1	38001	39000	1	0.000288946
1	40001	41000	3	0.000939159
1	41001	42000	3	0.000955622
1	42001	43000	1	0.000325049
1	43001	44000	1	0.000426852
1	44001	45000	2	0.000864727
1	53001	54000	2	0.000873484
1	54001	55000	3	0.00128079
1	61001	62000	2	0.000893186
1	63001	64000	2	0.000875673
1	64001	65000	1	0.000426852
1	65001	66000	1	0.000426852
1	66001	67000	1	0.000437797
1	68001	69000	4	0.00176042
1	69001	70000	1	0.000437797
1	70001	71000	2	0.000893146
1	71001	72000	4	0.00175706
1	86001	87000	5	0.000469687
1	87001	88000	2	0.000170756
1	134001	135000	1	4.37797e-05
1	155001	156000	1	0.000166355
1	174001	175000	4	0.00078825
1	176001	177000	2	0.000394053
1	177001	178000	4	0.00078825
1	178001	179000	4	0.000793688
1	185001	186000	3	0.000525428
1	188001	189000	1	0.000161985
1	191001	192000	1	0.000197008
1	192001	193000	2	0.000359026
1	193001	194000	2	0.000359026
1	194001	195000	2	0.000394053
1	197001	198000	1	0.00030643
1	198001	199000	1	0.00030643
1	206001	207000	1	0.000165268
1	209001	210000	3	0.000444445
1	212001	213000	1	0.000197008
1	213001	214000	1	0.000161985
1	214001	215000	3	0.000525428
1	216001	217000	5	0.000950366
1	217001	218000	2	0.000404962
1	218001	219000	2	0.000369938
1	219001	220000	4	0.000758656
1	220001	221000	3	0.000525428
1	221001	222000	4	0.000652466
1	222001	223000	2	0.000359026
1	223001	224000	2	0.000368844
1	224001	225000	2	0.000363388
1	225001	226000	1	0.000202472
1	226001	227000	6	0.00119343
1	227001	228000	2	0.000394053
1	228001	229000	1	0.000197008
1	231001	232000	10	0.00185197
1	233001	234000	3	0.000525428
1	234001	235000	10	0.0019059
1	235001	236000	9	0.00159643
1	236001	237000	3	0.000560482
1	237001	238000	4	0.00078825
1	238001	239000	7	0.00155058
1	239001	240000	9	0.00212458
1	240001	241000	6	0.00116924
1	241001	242000	10	0.00194042
1	242001	243000	29	0.00544352
1	243001	244000	1	0.000207934
1	244001	245000	1	0.000161985
1	245001	246000	8	0.00140726
1	246001	247000	1	0.000197008
1	247001	248000	1	0.000161985
1	249001	250000	2	0.000290054
1	250001	251000	1	0.000161985
1	252001	253000	3	0.000812261
1	254001	255000	2	0.000394053
1	255001	256000	7	0.00131515
1	256001	257000	7	0.00124829
1	257001	258000	5	0.000960133
1	259001	260000	1	0.000161985
1	260001	261000	1	0.000161985
1	262001	263000	2	0.000432364
1	265001	266000	6	0.00245267
1	269001	270000	1	0.000413718
1	274001	275000	1	0.000260489
1	277001	278000	1	0.000260489
1	278001	279000	1	0.000260489
1	279001	280000	4	0.0010727
1	280001	281000	3	0.00078161
1	281001	282000	2	0.000495335
1	282001	283000	1	0.000260489
1	283001	284000	3	0.00078161
1	284001	285000	3	0.000789237
1	300001	301000	2	0.000528664
1	314001	315000	1	4.37797e-05
1	319001	320000	5	0.00199772
1	320001	321000	7	0.00225528
1	327001	328000	3	0.000374384
1	328001	329000	2	0.000170756
1	329001	330000	6	0.000651313
1	330001	331000	3	0.000334976
1	331001	332000	4	0.000343749
1	334001	335000	4	0.000380987
1	335001	336000	1	0.000124772
1	336001	337000	1	0.00012805
1	337001	338000	3	0.000301013
1	338001	339000	1	0.000124772
1	339001	340000	7	0.000680021
1	340001	341000	3	0.000334976
1	342001	343000	7	0.00031095
1	343001	344000	11	0.00048309
1	344001	345000	4	0.000175167
1	347001	348000	4	0.000220033
1	348001	349000	2	8.75673e-05
1	352001	353000	10	0.000440308
1	353001	354000	2	8.75673e-05
1	355001	356000	1	4.37797e-05
1	356001	357000	3	0.000131363
1	357001	358000	17	0.000754902
1	358001	359000	2	8.75673e-05
1	359001	360000	8	0.000353699
1	360001	361000	4	0.000176253
1	361001	362000	1	4.37797e-05
1	362001	363000	2	8.75673e-05
1	363001	364000	3	0.000131363
1	366001	367000	3	0.000132452
1	367001	368000	3	0.000376574
1	368001	369000	2	0.000577944
1	369001	370000	3	0.000810072
1	371001	372000	1	4.37797e-05
1	372001	373000	2	0.000735565
1	373001	374000	5	0.000940512
1	374001	375000	2	0.000521025
1	377001	378000	1	0.000315213
1	379001	380000	4	0.000176253
1	380001	381000	3	0.000593323
1	381001	382000	1	0.000260489
1	383001	384000	1	0.000288946
1	384001	385000	4	0.00120865
1	385001	386000	4	0.00122715
1	387001	388000	1	0.000315213
1	388001	389000	2	0.000577944
1	389001	390000	3	0.000919541
1	390001	391000	2	0.000341497
1	392001	393000	3	0.000866996
1	393001	394000	5	0.00148002
1	394001	395000	3	0.000875714
1	396001	397000	3	0.000884431
1	397001	398000	5	0.00147133
1	398001	399000	6	0.00181416
1	399001	400000	2	0.000549485
1	400001	401000	8	0.00238019
1	401001	402000	2	0.000577944
1	402001	403000	5	0.00125031
1	403001	404000	2	0.000577944
1	413001	414000	2	8.97483e-05
1	414001	415000	2	0.000210162
1	415001	416000	5	0.000627345
1	419001	420000	2	0.000249567
1	424001	425000	2	0.000249567
1	425001	426000	4	0.000576929
1	426001	427000	3	0.000374384
1	427001	428000	3	0.000486043
1	428001	429000	3	0.000418134
1	429001	430000	4	0.000539708
1	430001	431000	5	0.000702889
1	431001	432000	3	0.000419229
1	434001	435000	4	0.000540803
1	435001	436000	1	0.000124772
1	437001	438000	3	0.000409415
1	438001	439000	3	0.000486043
1	439001	440000	1	0.000380883
1	444001	445000	5	0.00225944
1	445001	446000	12	0.0048331
1	446001	447000	1	0.000229843
1	447001	448000	1	0.000216728
1	448001	449000	2	0.000875673
1	449001	450000	1	0.000437797
1	450001	451000	1	0.000426852
1	451001	452000	1	0.000426852
1	454001	455000	1	0.000426852
1	456001	457000	2	0.000892052
1	457001	458000	1	0.000437797
1	464001	465000	2	0.000864727
1	465001	466000	9	0.00420652
1	466001	467000	8	0.00348271
1	467001	468000	2	0.000893146
1	468001	469000	4	0.00174948
1	469001	470000	5	0.00224094
1	470001	471000	4	0.0017942
1	474001	475000	5	0.00219496
1	475001	476000	1	0.000446552
1	477001	478000	1	0.000437797
1	478001	479000	3	0.00097861
1	479001	480000	1	0.000437797
1	480001	481000	1	0.000398395
1	481001	482000	3	0.00132239
1	482001	483000	2	0.000512269
1	483001	484000	2	0.000855932
1	485001	486000	2	0.000792448
1	486001	487000	4	0.00117351
1	488001	489000	1	0.000288946
1	493001	494000	1	0.000288946
1	494001	495000	3	0.000945813
1	496001	497000	4	0.00120088
1	497001	498000	8	0.0024287
1	498001	499000	1	0.000288946
1	499001	500000	2	0.000630485
1	502001	503000	5	0.00148132
1	503001	504000	8	0.00225271
1	504001	505000	2	0.000604214
1	506001	507000	1	0.000288946
1	508001	509000	4	0.00118237
1	509001	510000	1	0.000315213
1	513001	514000	2	0.000577944
1	516001	517000	10	0.0025827
1	517001	518000	4	0.000899919
1	518001	519000	3	0.000338244
1	519001	520000	3	0.000648057
1	523001	524000	4	0.00155132
1	524001	525000	1	0.000124772
1	525001	526000	2	0.000917268
1	529001	530000	1	0.000453119
1	532001	533000	1	0.000453119
1	534001	535000	1	8.53703e-05
1	538001	539000	1	0.000481554
1	540001	541000	2	0.000542917
1	541001	542000	2	0.000210162
1	542001	543000	2	0.000606376
1	543001	544000	3	0.00135742
1	544001	545000	3	0.00105633
1	545001	546000	5	0.00143534
1	549001	550000	1	0.000459686
1	550001	551000	9	0.00391185
1	551001	552000	4	0.00181946
1	552001	553000	5	0.00229906
1	555001	556000	11	0.00397847
1	556001	557000	2	0.000571377
1	557001	558000	7	0.00211234
1	558001	559000	1	0.000124772
1	559001	560000	4	0.00149432
1	560001	561000	7	0.00185071
1	561001	562000	4	0.00188405
1	562001	563000	6	0.00240537
1	563001	564000	9	0.00424548
1	565001	566000	2	0.0009107
1	568001	569000	2	0.000915078
1	569001	570000	7	0.00296756
1	570001	571000	4	0.00184464
1	571001	572000	2	0.000906322
1	572001	573000	2	0.000954397
1	575001	576000	3	0.00137815
1	576001	577000	5	0.00231987
1	577001	578000	1	0.000478271
1	578001	579000	1	0.00012805
1	585001	586000	4	0.00155118
1	587001	588000	2	0.000545106
1	589001	590000	5	0.00209543
1	590001	591000	8	0.00336224
1	594001	595000	1	0.000457497
1	595001	596000	3	0.00136399
1	596001	597000	2	0.000906322
1	597001	598000	2	0.000899754
1	598001	599000	5	0.00154161
1	599001	600000	2	0.000893186
1	600001	601000	1	0.000453119
1	601001	602000	2	0.0009107
1	604001	605000	2	0.000577944
1	605001	606000	1	0.000288946
1	606001	607000	17	0.00494553
1	607001	608000	8	0.00234767
1	608001	609000	7	0.00220203
1	609001	610000	4	0.00119978
1	612001	613000	2	0.000930361
1	613001	614000	14	0.00638599
1	614001	615000	3	0.00134647
1	615001	616000	9	0.00415607
1	616001	617000	20	0.00749359
1	617001	618000	6	0.0022914
1	618001	619000	8	0.00307092
1	623001	624000	1	0.000443249
1	624001	625000	6	0.00191479
1	625001	626000	1	0.000457497
1	626001	627000	8	0.00309692
1	627001	628000	2	0.000702728
1	628001	629000	2	0.000742133
1	629001	630000	5	0.00225866
1	630001	631000	7	0.00285355
1	631001	632000	7	0.00271364
1	632001	633000	3	0.00119978
1	633001	634000	1	8.53703e-05
1	634001	635000	1	0.000339292
1	635001	636000	2	0.000464107
1	638001	639000	1	0.000453119
1	641001	642000	1	0.000380883
1	642001	643000	2	0.000838457
1	643001	644000	5	0.00196506
1	644001	645000	4	0.00153154
1	646001	647000	4	0.00159402
1	656001	657000	4	0.00150855
1	659001	660000	8	0.00296223
1	662001	663000	5	0.00197518
1	663001	664000	10	0.00430051
1	664001	665000	3	0.00132999
1	665001	666000	6	0.00224891
1	666001	667000	2	0.000501323
1	667001	668000	2	0.000847175
1	668001	669000	1	0.000398395
1	671001	672000	2	0.000915078
1	672001	673000	2	0.000818754
1	675001	676000	16	0.00612167
1	676001	677000	6	0.00230256
1	678001	679000	1	0.000229843
1	679001	680000	1	0.000446552
1	680001	681000	1	0.000446552
1	681001	682000	5	0.00204069
1	682001	683000	3	0.00135961
1	683001	684000	6	0.00224682
1	684001	685000	4	0.00181735
1	685001	686000	6	0.0024703
1	686001	687000	6	0.00201697
1	687001	688000	4	0.00181297
1	688001	689000	4	0.00115719
1	689001	690000	6	0.0023907
1	690001	691000	2	0.000746444
1	691001	692000	1	0.000457497
1	692001	693000	2	0.000899754
1	693001	694000	4	0.00184245
1	694001	695000	15	0.00647387
1	695001	696000	12	0.00526275
1	696001	697000	2	0.000708169
1	697001	698000	18	0.00575873
1	698001	699000	9	0.00394562
1	699001	700000	5	0.00169685
1	700001	701000	4	0.00183799
1	701001	702000	3	0.00116246
1	702001	703000	2	0.0009107
1	704001	705000	2	0.000680774
1	705001	706000	2	0.0009107
1	707001	708000	14	0.00603372
1	708001	709000	5	0.00236673
1	709001	710000	4	0.00179984
1	710001	711000	6	0.00231799
1	711001	712000	4	0.00179984
1	712001	713000	5	0.00229041
1	713001	714000	4	0.00111659
1	714001	715000	7	0.00292035
1	715001	716000	7	0.0027123
1	716001	717000	4	0.00182279
1	717001	718000	8	0.00272265
1	719001	720000	1	0.000229843
1	720001	721000	4	0.0017867
1	721001	722000	3	0.000919499
1	723001	724000	9	0.00393157
1	724001	725000	16	0.00546314
1	725001	726000	14	0.00431684
1	726001	727000	9	0.00324725
1	727001	728000	11	0.00337147
1	728001	729000	9	0.00335597
1	729001	730000	1	0.000457497
1	730001	731000	1	0.000459686
1	731001	732000	1	0.000216728
1	732001	733000	9	0.00355751
1	733001	734000	13	0.00424671
1	736001	737000	2	0.000459728
1	738001	739000	1	0.000459686
1	739001	740000	1	0.000437797
1	740001	741000	1	0.000457497
1	741001	742000	8	0.00283848
1	742001	743000	1	0.000288946
1	743001	744000	2	0.000984998
1	744001	745000	2	0.000664387
1	745001	746000	2	0.00081215
1	746001	747000	7	0.00266643
1	747001	748000	3	0.00116694
1	748001	749000	3	0.00117679
1	749001	750000	2	0.000871295
1	750001	751000	2	0.000803357
1	752001	753000	6	0.00263662
1	753001	754000	11	0.00510078
1	754001	755000	1	0.000453119
1	758001	759000	1	0.000197008
1	760001	761000	7	0.00275963
1	761001	762000	9	0.00330454
1	762001	763000	5	0.00181752
1	763001	764000	1	0.000413718
1	765001	766000	1	0.000459686
1	769001	770000	4	0.00173313
1	770001	771000	2	0.000841778
1	771001	772000	2	0.000866916
1	772001	773000	4	0.00162642
1	774001	775000	1	0.000398395
1	775001	776000	5	0.00201232
1	779001	780000	5	0.00209124
1	781001	782000	2	0.000899754
1	782001	783000	1	0.000453119
1	784001	785000	3	0.00110783
1	786001	787000	3	0.00100274
1	787001	788000	2	0.000577944
1	789001	790000	1	0.000260489
1	792001	793000	3	0.00128955
1	793001	794000	1	0.000426852
1	794001	795000	1	0.000437797
1	797001	798000	1	0.000465138
1	801001	802000	4	0.00175824
1	803001	804000	3	0.00078161
1	805001	806000	2	0.000726809
1	808001	809000	1	0.000339292
1	810001	811000	2	0.000577944
1	811001	812000	3	0.00099398
1	812001	813000	2	0.000577944
1	813001	814000	1	0.000288946
1	815001	816000	1	0.000288946
1	816001	817000	1	0.000453119
1	820001	821000	3	0.000884431
1	821001	822000	1	0.000288946
1	826001	827000	6	0.00173447
1	827001	828000	1	0.000288946
1	833001	834000	1	0.000288946
1	834001	835000	1	0.000288946
1	836001	837000	4	0.00153052
1	837001	838000	2	0.000577944
1	838001	839000	1	0.000459686
1	839001	840000	3	0.00103777
1	841001	842000	1	0.000459686
1	845001	846000	4	0.000971383
1	846001	847000	12	0.00285868
1	847001	848000	14	0.00363438
1	848001	849000	16	0.005156
1	849001	850000	4	0.00172539
1	850001	851000	4	0.00143637
1	851001	852000	6	0.00247423
1	852001	853000	3	0.000632645
1	854001	855000	2	0.000746511
1	855001	856000	7	0.00252078
1	856001	857000	3	0.00112972
1	857001	858000	1	0.000481554
1	862001	863000	3	0.00129934
1	864001	865000	1	0.000457497
1	865001	866000	9	0.00271474
1	866001	867000	10	0.00220382
1	873001	874000	1	0.000268138
1	874001	875000	1	0.000459686
1	875001	876000	2	0.00100041
1	876001	877000	2	0.00058558
1	878001	879000	7	0.00271765
1	879001	880000	12	0.00471482
1	880001	881000	2	0.000939117
1	882001	883000	1	0.000380883
1	883001	884000	21	0.00779735
1	884001	885000	1	0.000481576
1	887001	888000	1	0.000459686
1	890001	891000	2	0.000915078
1	891001	892000	1	0.000481554
1	893001	894000	1	0.000457497
1	895001	896000	6	0.00277677
1	900001	901000	2	0.000939117
1	901001	902000	5	0.00202965
1	902001	903000	2	0.000919457
1	903001	904000	4	0.00136624
1	904001	905000	5	0.00165095
1	905001	906000	1	0.000457497
1	906001	907000	16	0.00581153
1	907001	908000	25	0.00897075
1	908001	909000	1	0.000481554
1	909001	910000	22	0.00733773
1	911001	912000	1	0.000459686
1	913001	914000	7	0.00323585
1	914001	915000	1	0.000459686
1	929001	930000	3	0.000974187
1	933001	934000	1	0.000161985
1	948001	949000	1	0.000288946
1	951001	952000	4	0.000920636
1	952001	953000	2	0.000595404
1	953001	954000	8	0.0022561
1	954001	955000	2	0.000577944
1	955001	956000	3	0.000838534
1	957001	958000	7	0.00234339
1	958001	959000	1	0.000161985
1	960001	961000	2	0.000586674
1	962001	963000	15	0.00449933
1	963001	964000	2	0.000558216
1	965001	966000	5	0.00189854
1	966001	967000	2	0.000796862
1	967001	968000	2	0.000450972
1	968001	969000	3	0.00105309
1	970001	971000	4	0.00150739
1	971001	972000	4	0.00137506
1	972001	973000	7	0.00229391
1	973001	974000	5	0.00123723
1	974001	975000	4	0.00110355
1	976001	977000	6	0.00165117
1	977001	978000	1	0.000288946
1	982001	983000	6	0.00174104
1	983001	984000	6	0.00133565
1	984001	985000	1	0.000229843
1	985001	986000	3	0.000948003
1	988001	989000	3	0.000919541
1	994001	995000	1	0.000426852
1	996001	997000	1	0.000260489
1	998001	999000	1	0.000260489
1	1000001	1001000	1	0.000229843
1	1001001	1002000	3	0.000564861
1	1002001	1003000	4	0.000608704
1	1003001	1004000	2	0.000521025
1	1004001	1005000	4	0.00101159
1	1005001	1006000	6	0.000696415
1	1006001	1007000	12	0.000526956
1	1007001	1008000	9	0.00133279
1	1008001	1009000	2	0.000490377
1	1009001	1010000	5	0.00101483
1	1011001	1012000	2	0.000536301
1	1013001	1014000	5	0.00120876
1	1014001	1015000	11	0.00202849
1	1015001	1016000	15	0.00339744
1	1016001	1017000	4	0.000740046
1	1017001	1018000	1	0.000229843
1	1018001	1019000	3	0.000348112
1	1019001	1020000	22	0.00367353
1	1020001	1021000	5	0.000221148
1	1021001	1022000	1	0.000197008
1	1022001	1023000	2	0.000457539
1	1024001	1025000	10	0.00225093
1	1025001	1026000	9	0.00171069
1	1026001	1027000	9	0.0012442
1	1028001	1029000	1	8.64648e-05
1	1029001	1030000	3	0.000518789
1	1030001	1031000	2	0.000521025
1	1031001	1032000	1	0.000260489
1	1032001	1033000	4	0.00104224
1	1033001	1034000	4	0.000988552
1	1035001	1036000	1	0.000297688
1	1036001	1037000	3	0.00078161
1	1037001	1038000	1	0.000426852
1	1038001	1039000	9	0.00338713
1	1039001	1040000	14	0.00362801
1	1040001	1041000	1	0.000260489
1	1041001	1042000	3	0.0010924
1	1043001	1044000	3	0.000742201
1	1044001	1045000	8	0.00188036
1	1045001	1046000	1	0.000437797
1	1047001	1048000	3	0.000943624
1	1048001	1049000	1	0.000288946
1	1051001	1052000	1	0.000260489
1	1052001	1053000	5	0.00134666
1	1053001	1054000	6	0.00121763
1	1054001	1055000	4	0.00104096
1	1058001	1059000	2	0.000528664
1	1059001	1060000	1	0.000229843
1	1060001	1061000	3	0.000950192
1	1061001	1062000	3	0.00078161
1	1062001	1063000	1	0.000260489
1	1064001	1065000	1	0.000260489
1	1065001	1066000	4	0.00106509
1	1067001	1068000	2	0.000528664
1	1068001	1069000	1	0.000260489
1	1070001	1071000	4	0.00057805
1	1071001	1072000	2	0.000490377
1	1073001	1074000	1	4.37797e-05
1	1074001	1075000	4	0.000175167
1	1077001	1078000	1	4.37797e-05
1	1079001	1080000	1	4.37797e-05
1	1080001	1081000	4	0.000175167
1	1083001	1084000	8	0.000354778
1	1084001	1085000	19	0.00100804
1	1085001	1086000	6	0.000310935
1	1086001	1087000	3	0.000468528
1	1087001	1088000	2	8.75673e-05
1	1091001	1092000	1	4.37797e-05
1	1092001	1093000	3	0.000131363
1	1094001	1095000	4	0.000175167
1	1095001	1096000	2	8.75673e-05
1	1096001	1097000	1	0.000166355
1	1097001	1098000	3	0.000131363
1	1100001	1101000	2	8.75673e-05
1	1101001	1102000	3	0.000174056
1	1104001	1105000	2	8.86579e-05
1	1107001	1108000	3	0.000131363
1	1112001	1113000	1	4.37797e-05
1	1114001	1115000	6	0.000262798
1	1115001	1116000	2	0.000273648
1	1116001	1117000	2	0.000305377
1	1117001	1118000	1	0.000229843
1	1118001	1119000	6	0.000882563
1	1119001	1120000	1	0.000260489
1	1120001	1121000	6	0.00106871
1	1121001	1122000	1	4.37797e-05
1	1122001	1123000	1	4.37797e-05
1	1124001	1125000	9	0.000590256
1	1125001	1126000	14	0.00157882
1	1128001	1129000	3	0.000689656
1	1130001	1131000	11	0.00170514
1	1131001	1132000	1	4.37797e-05
1	1132001	1133000	8	0.000350461
1	1135001	1136000	3	0.000689656
1	1136001	1137000	11	0.00220383
1	1137001	1138000	3	0.000689656
1	1138001	1139000	4	0.000547396
1	1139001	1140000	9	0.00198272
1	1140001	1141000	26	0.00521149
1	1143001	1144000	1	0.000202472
1	1144001	1145000	1	0.000202472
1	1145001	1146000	1	4.37797e-05
1	1146001	1147000	8	0.00195894
1	1147001	1148000	6	0.000262798
1	1148001	1149000	14	0.00240253
1	1151001	1152000	1	0.000260489
1	1153001	1154000	1	0.000260489
1	1154001	1155000	2	0.000318512
1	1156001	1157000	1	4.37797e-05
1	1157001	1158000	5	0.000560534
1	1163001	1164000	3	0.000695066
1	1165001	1166000	2	0.000521025
1	1166001	1167000	3	0.00078161
1	1167001	1168000	4	0.000833099
1	1169001	1170000	4	0.00104224
1	1170001	1171000	3	0.000789237
1	1171001	1172000	6	0.00156365
1	1172001	1173000	2	0.000840646
1	1173001	1174000	7	0.00218551
1	1176001	1177000	2	0.000490377
1	1177001	1178000	5	0.00138832
1	1178001	1179000	9	0.00197573
1	1179001	1180000	3	0.000400657
1	1180001	1181000	3	0.000689656
1	1181001	1182000	9	0.00308858
1	1184001	1185000	1	0.000288946
1	1185001	1186000	3	0.00107275
1	1186001	1187000	3	0.00129922
1	1188001	1189000	3	0.000939245
2	1	1000	3	0.00112096
2	1001	2000	2	0.000761836
2	5001	6000	2	0.000742133
2	6001	7000	7	0.00236201
2	8001	9000	2	0.000779349
2	9001	10000	1	0.000380883
2	12001	13000	2	0.000811056
2	13001	14000	1	0.000380883
2	14001	15000	3	0.00114286
2	15001	16000	1	0.000361182
2	16001	17000	1	0.000361182
2	17001	18000	1	0.000361182
2	18001	19000	8	0.00296962
2	19001	20000	3	0.00126074
2	20001	21000	1	0.000380883
2	21001	22000	1	0.000380883
2	22001	23000	4	0.00161679
2	26001	27000	2	0.000755234
2	28001	29000	3	0.00115594
2	29001	30000	1	0.000361182
2	30001	31000	1	0.00012805
2	31001	32000	3	0.00115485
2	32001	33000	1	0.000380883
2	37001	38000	2	0.000788034
2	38001	39000	3	0.00114286
2	39001	40000	2	0.000761836
2	40001	41000	1	0.000380883
2	43001	44000	1	0.000413718
2	51001	52000	1	0.000380883
2	53001	54000	3	0.000904215
2	54001	55000	1	0.000380883
2	55001	56000	2	0.000774936
2	58001	59000	5	0.00183824
2	59001	60000	3	0.00112315
2	60001	61000	2	0.000761836
2	61001	62000	2	0.000761836
2	62001	63000	2	0.000761836
2	64001	65000	1	0.000380883
2	65001	66000	3	0.000796863
2	66001	67000	2	0.000323999
2	67001	68000	1	0.000161985
2	69001	70000	3	0.000499112
2	70001	71000	2	0.000323999
2	72001	73000	1	0.000161985
2	73001	74000	1	0.000161985
2	74001	75000	6	0.000972353
2	76001	77000	1	0.000202472
2	79001	80000	3	0.000486043
2	80001	81000	8	0.00130535
2	81001	82000	1	0.000166355
2	82001	83000	1	0.00012805
2	83001	84000	1	0.000161985
2	86001	87000	2	0.000323999
2	87001	88000	1	0.000161985
2	95001	96000	2	0.000328363
2	96001	97000	3	0.000337134
2	97001	98000	4	0.000932678
2	100001	101000	1	0.000161985
2	101001	102000	4	0.000661164
2	103001	104000	1	8.53703e-05
2	104001	105000	4	0.000652466
2	105001	106000	13	0.00212954
2	109001	110000	6	0.000981024
2	110001	111000	4	0.000751027
2	111001	112000	3	0.000689656
2	113001	114000	1	0.000229843
2	114001	115000	6	0.000972353
2	115001	116000	9	0.0016122
2	116001	117000	1	8.53703e-05
2	118001	119000	1	8.75553e-05
2	123001	124000	3	0.000256158
2	125001	126000	2	0.000170756
2	126001	127000	2	0.000545106
2	127001	128000	2	0.000915078
2	128001	129000	1	0.000459686
2	129001	130000	1	0.000481554
2	130001	131000	1	0.000457497
2	132001	133000	1	0.000459686
2	136001	137000	3	0.00139232
2	138001	139000	1	0.000446552
2	144001	145000	2	0.000931455
2	147001	148000	1	0.000457497
2	150001	151000	1	0.000459686
2	151001	152000	2	0.000919457
2	152001	153000	1	0.000459686
2	153001	154000	4	0.00188068
2	154001	155000	2	0.000917268
2	157001	158000	2	0.000917268
2	158001	159000	1	0.000482649
2	159001	160000	1	0.000459686
2	161001	162000	1	0.000481554
2	162001	163000	2	0.000170756
2	163001	164000	2	0.000323999
2	164001	165000	2	0.000359026
2	165001	166000	4	0.000652466
2	169001	170000	6	0.00211114
2	192001	193000	1	0.000260489
2	193001	194000	8	0.00135688
2	194001	195000	5	0.00167065
2	195001	196000	6	0.00150671
2	196001	197000	4	0.00105976
2	199001	200000	2	0.000464107
2	200001	201000	10	0.00280821
2	201001	202000	1	0.000260489
2	203001	204000	1	0.000260489
2	204001	205000	2	0.000252839
2	205001	206000	2	0.000385296
2	208001	209000	7	0.00171922
2	210001	211000	1	0.00012805
2	211001	212000	4	0.000505747
2	213001	214000	2	0.000249567
2	220001	221000	1	0.000124772
2	222001	223000	1	0.000124772
2	223001	224000	2	0.000249567
2	224001	225000	6	0.000721469
2	225001	226000	1	0.000124772
2	226001	227000	5	0.000624088
2	227001	228000	4	0.000502487
2	228001	229000	10	0.00125521
2	230001	231000	1	0.000124772
2	235001	236000	1	0.000124772
2	236001	237000	9	0.00113024
2	237001	238000	2	0.000252839
2	238001	239000	2	0.000252839
2	240001	241000	3	0.000377651
2	241001	242000	1	0.00012805
2	242001	243000	1	0.00012805
2	243001	244000	2	0.000252839
2	257001	258000	1	0.000437797
2	266001	267000	3	0.000374384
2	267001	268000	2	0.000252839
2	278001	279000	1	0.000124772
2	307001	308000	1	0.000260489
2	347001	348000	1	0.000229843
2	369001	370000	7	0.00234985
2	370001	371000	7	0.00243055
2	371001	372000	11	0.00367412
2	372001	373000	6	0.00201259
2	373001	374000	9	0.00308611
2	374001	375000	4	0.00131807
2	377001	378000	6	0.00182207
2	378001	379000	1	0.000315213
2	380001	381000	7	0.00234985
2	381001	382000	1	0.000339292
2	383001	384000	6	0.00203668
2	384001	385000	1	0.000339292
2	385001	386000	1	0.000315213
2	386001	387000	2	0.000569187
2	389001	390000	3	0.00102896
2	390001	391000	6	0.00201259
2	392001	393000	2	0.000689561
2	397001	398000	1	0.000339292
2	398001	399000	4	0.00120865
2	399001	400000	2	0.000678647
2	400001	401000	1	0.000350221
2	401001	402000	4	0.00135754
2	402001	403000	6	0.00203668
2	403001	404000	4	0.00135754
2	404001	405000	3	0.000919499
2	405001	406000	8	0.00271364
2	406001	407000	8	0.00240362
2	407001	408000	2	0.000678647
2	408001	409000	5	0.00170561
2	409001	410000	5	0.00171882
2	410001	411000	13	0.00443794
2	411001	412000	1	0.000339292
2	414001	415000	2	0.000678647
2	416001	417000	5	0.00172969
2	417001	418000	4	0.00136508
2	418001	419000	3	0.00103986
2	419001	420000	4	0.00135754
2	420001	421000	1	0.000161985
2	421001	422000	5	0.00175167
2	422001	423000	8	0.00270281
2	423001	424000	2	0.000700475
2	424001	425000	6	0.0020584
2	425001	426000	2	0.000678647
2	426001	427000	2	0.000711387
2	428001	429000	5	0.00171882
2	429001	430000	7	0.00223765
2	431001	432000	1	8.75553e-05
2	433001	434000	5	0.00171882
2	434001	435000	1	0.000339292
2	435001	436000	1	0.000339292
2	436001	437000	4	0.00137931
2	437001	438000	4	0.00136843
2	438001	439000	4	0.00137931
2	439001	440000	14	0.00476124
2	441001	442000	6	0.00201259
2	442001	443000	5	0.00168277
2	443001	444000	2	0.000689561
2	446001	447000	10	0.0034447
2	449001	450000	5	0.00170795
2	450001	451000	5	0.00170795
2	451001	452000	3	0.000945813
2	452001	453000	5	0.00170795
2	453001	454000	14	0.00489621
2	454001	455000	5	0.00123055
2	455001	456000	4	0.00133346
2	456001	457000	3	0.00099398
2	457001	458000	1	0.000339292
2	465001	466000	2	0.000640307
2	466001	467000	14	0.00520376
2	467001	468000	2	0.000501323
2	469001	470000	1	0.000197008
2	470001	471000	3	0.000556103
2	471001	472000	1	0.000426852
2	472001	473000	2	0.000399508
2	473001	474000	11	0.00273689
2	474001	475000	4	0.00146689
2	475001	476000	2	0.000840646
2	476001	477000	3	0.00128609
2	477001	478000	2	0.000855932
2	478001	479000	13	0.00550949
2	479001	480000	12	0.00517175
2	480001	481000	3	0.00120976
2	481001	482000	5	0.00213922
2	482001	483000	1	0.000413718
2	485001	486000	9	0.00365838
2	486001	487000	13	0.00503414
2	487001	488000	4	0.00158927
2	488001	489000	1	0.000124772
2	492001	493000	9	0.00299207
2	498001	499000	6	0.000963418
2	504001	505000	3	0.000486043
2	505001	506000	2	0.000332725
2	506001	507000	1	0.000161985
2	508001	509000	2	0.000286783
2	510001	511000	1	0.000161985
2	514001	515000	1	0.000161985
2	516001	517000	3	0.00100488
2	517001	518000	1	0.000339292
2	522001	523000	2	0.000678647
2	523001	524000	5	0.00160073
2	524001	525000	2	0.000678647
2	525001	526000	1	0.000315213
2	527001	528000	8	0.00270038
2	528001	529000	2	0.000630485
2	531001	532000	1	0.000161985
2	532001	533000	1	0.000437797
2	533001	534000	1	0.000315213
2	534001	535000	7	0.00219118
2	536001	537000	4	0.00133346
2	537001	538000	1	0.000339292
2	538001	539000	1	0.000236399
2	540001	541000	3	0.000541848
2	541001	542000	2	0.000490377
2	542001	543000	2	0.000521025
2	543001	544000	1	0.000457497
2	544001	545000	1	0.000260489
2	545001	546000	1	0.000260489
2	546001	547000	2	0.000591079
2	547001	548000	1	0.000325049
2	548001	549000	1	0.000260489
2	549001	550000	2	0.000490377
2	552001	553000	2	0.000528664
2	553001	554000	2	0.000521025
2	554001	555000	1	0.000260489
2	555001	556000	1	0.000268138
2	557001	558000	1	0.000268138
2	558001	559000	1	0.000380883
2	559001	560000	2	0.000796862
2	561001	562000	2	0.000761836
2	562001	563000	11	0.00443554
2	563001	564000	3	0.00117789
2	564001	565000	5	0.00199562
2	565001	566000	9	0.00363757
2	566001	567000	6	0.00236716
2	567001	568000	2	0.000793543
2	568001	569000	4	0.00159066
2	569001	570000	6	0.00238019
2	570001	571000	6	0.00237055
2	571001	572000	3	0.0011954
2	574001	575000	3	0.000648057
2	575001	576000	9	0.00254327
2	577001	578000	2	0.000853781
2	578001	579000	3	0.00132555
2	579001	580000	17	0.00757975
2	580001	581000	6	0.00261898
2	581001	582000	6	0.00266923
2	582001	583000	4	0.00171882
2	583001	584000	5	0.00217436
2	584001	585000	6	0.00257323
2	585001	586000	1	0.000426852
2	586001	587000	3	0.00128079
2	587001	588000	2	0.000742133
2	589001	590000	2	0.000630485
2	590001	591000	2	0.000640307
2	596001	597000	4	0.00125452
2	599001	600000	2	0.000252839
2	600001	601000	3	0.000384185
2	601001	602000	1	0.000124772
2	602001	603000	3	0.000377651
2	603001	604000	1	0.000124772
2	608001	609000	2	0.000328363
2	610001	611000	11	0.00307187
2	614001	615000	1	0.000161985
2	616001	617000	9	0.00146324
2	617001	618000	2	0.000323999
2	618001	619000	2	0.000700475
2	621001	622000	1	0.000339292
2	622001	623000	2	0.000385261
2	626001	627000	3	0.00102896
2	627001	628000	4	0.00133346
2	628001	629000	2	0.000831852
2	629001	630000	2	0.000678647
2	630001	631000	1	0.000339292
2	634001	635000	2	0.000678647
2	635001	636000	7	0.00239803
2	636001	637000	6	0.00218322
2	637001	638000	2	0.000761836
2	638001	639000	2	0.000779349
2	639001	640000	2	0.000774936
2	640001	641000	1	0.000413718
2	641001	642000	2	0.000796862
2	643001	644000	1	0.000398395
2	646001	647000	1	0.000315213
2	648001	649000	4	0.00118894
2	649001	650000	4	0.00133887
2	650001	651000	2	0.000498017
2	652001	653000	3	0.00119102
2	653001	654000	2	0.000840646
2	654001	655000	1	0.000426852
2	656001	657000	9	0.00329091
2	657001	658000	5	0.00204407
2	658001	659000	4	0.00117351
2	662001	663000	2	0.000332726
2	666001	667000	2	0.000459728
2	670001	671000	1	0.000229843
2	694001	695000	3	0.000663353
2	695001	696000	1	0.000229843
2	699001	700000	1	0.000236399
2	700001	701000	7	0.00162825
2	701001	702000	3	0.000696192
2	702001	703000	8	0.00182004
2	703001	704000	1	0.000197008
2	704001	705000	11	0.00235707
2	705001	706000	5	0.00101825
3	3001	4000	5	0.00224412
3	4001	5000	33	0.012167
3	5001	6000	27	0.00641084
3	6001	7000	11	0.00259576
3	7001	8000	5	0.00202217
3	8001	9000	4	0.00148119
3	9001	10000	1	0.000315213
3	10001	11000	4	0.00175378
3	11001	12000	5	0.00197829
3	13001	14000	15	0.00608495
3	15001	16000	3	0.00114286
3	16001	17000	2	0.000549485
3	17001	18000	8	0.00219337
3	18001	19000	6	0.00113952
4	1	1000	1	0.000426852
4	1001	2000	4	0.0016508
4	2001	3000	1	0.000478271
4	3001	4000	2	0.000912889
4	4001	5000	1	0.000268138
4	5001	6000	4	0.000949141
4	7001	8000	1	0.000288946
4	9001	10000	2	0.000919415
4	10001	11000	5	0.00241139
4	14001	15000	1	0.000446552
5	1	1000	4	0.00121259
5	1001	2000	16	0.00386186
5	2001	3000	16	0.00502464
5	7001	8000	4	0.00148454
5	8001	9000	1	0.000453119
5	14001	15000	5	0.00179335
6	1	1000	1	0.000339292
6	1001	2000	2	0.000658854
6	6001	7000	8	0.00271825
6	7001	8000	1	0.000207934
6	8001	9000	2	0.000610699
6	9001	10000	5	0.00217585
6	11001	12000	4	0.00114291
6	12001	13000	4	0.00102139
7	1001	2000	2	0.00052545
7	3001	4000	3	0.00124461
7	4001	5000	7	0.00257104
7	5001	6000	4	0.00117226
7	6001	7000	8	0.00214271
7	7001	8000	4	0.00120088
7	8001	9000	3	0.00104215
7	9001	10000	3	0.000814414
7	10001	11000	3	0.0011144
7	11001	12000	4	0.00121949
7	12001	13000	2	0.000394053
7	13001	14000	1	0.000229843
7	14001	15000	1	0.000437797
8	1	1000	6	0.00234296
8	1001	2000	3	0.0010223
8	2001	3000	7	0.00195157
8	3001	4000	1	0.000398395
8	5001	6000	6	0.00221805
8	6001	7000	21	0.0075798
8	9001	10000	1	0.000453119
8	11001	12000	21	0.00713279
8	12001	13000	9	0.00270743
8	14001	15000	8	0.0027534
9	1	1000	1	0.000480482
9	1001	2000	1	0.000457497
9	4001	5000	1	0.000459686
9	5001	6000	4	0.00188506
9	6001	7000	4	0.00183925
10	1	1000	1	0.000453119
11	7001	8000	2	0.000577944
11	9001	10000	2	0.000521025
11	11001	12000	2	0.000521025
11	13001	14000	1	0.000426852
12	4001	5000	2	0.000549485
12	8001	9000	2	0.000549485
12	9001	10000	1	0.000413718
12	11001	12000	1	0.000398395
12	12001	13000	2	0.000796862
12	13001	14000	8	0.00329732
13	1	1000	5	0.00218132
13	13001	14000	1	0.000268138
13	14001	15000	1	0.000446552
13	65001	66000	2	0.000607471
13	76001	77000	1	0.000453119
13	77001	78000	2	0.000906322
13	78001	79000	3	0.0013891
13	102001	103000	1	0.000453119
13	103001	104000	3	0.00138363
13	107001	108000	2	0.000965298
13	109001	110000	2	0.000931455
13	111001	112000	3	0.00143057
13	112001	113000	1	0.000472799
13	113001	114000	2	0.000925982
13	115001	116000	1	0.000477198
13	118001	119000	4	0.00183799
13	120001	121000	6	0.00280827
13	121001	122000	2	0.0009107
13	123001	124000	14	0.00468747
13	124001	125000	7	0.00276422
13	125001	126000	1	0.000483721
13	126001	127000	7	0.0033282
13	133001	134000	3	0.000588944
13	134001	135000	6	0.00139451
13	144001	145000	2	0.000394053
13	180001	181000	8	0.00135767
13	181001	182000	3	0.000556103
13	182001	183000	1	0.000197008
13	188001	189000	10	0.00172743
13	192001	193000	3	0.000566999
13	194001	195000	2	0.000394053
13	195001	196000	3	0.000623974
13	196001	197000	10	0.00197436
13	197001	198000	8	0.00155284
13	198001	199000	3	0.000556103
13	199001	200000	6	0.00107414
13	200001	201000	3	0.000556103
13	204001	205000	9	0.00174902
13	205001	206000	5	0.000960133
13	206001	207000	9	0.00167353
13	207001	208000	13	0.0025088
13	208001	209000	14	0.00264174
13	209001	210000	1	0.000166355
13	210001	211000	7	0.0012046
13	211001	212000	2	0.000404962
13	213001	214000	2	0.000178394
13	215001	216000	1	0.000197008
13	216001	217000	1	0.000161985
13	218001	219000	4	0.00082653
13	219001	220000	2	0.000399508
13	222001	223000	4	0.000753216
13	223001	224000	1	0.000197008
13	224001	225000	7	0.00133461
13	225001	226000	1	0.000197008
13	230001	231000	7	0.00297961
13	231001	232000	1	0.000443249
13	236001	237000	9	0.00379796
13	239001	240000	1	0.000410452
13	242001	243000	4	0.00166846
13	243001	244000	2	0.000853781
13	245001	246000	2	0.000886539
13	247001	248000	2	0.000827511
13	248001	249000	6	0.00224542
13	249001	250000	5	0.00220351
13	251001	252000	7	0.00296537
13	252001	253000	4	0.00168371
13	253001	254000	6	0.0025107
13	254001	255000	14	0.00609217
13	255001	256000	5	0.0021219
13	256001	257000	8	0.00335223
13	257001	258000	1	0.000413718
13	258001	259000	2	0.000827511
13	259001	260000	2	0.000871255
13	261001	262000	2	0.000761836
13	262001	263000	1	0.000361182
13	263001	264000	1	0.000380883
13	265001	266000	5	0.00196151
13	266001	267000	9	0.00321549
13	267001	268000	1	0.000380883
13	272001	273000	3	0.0012301
13	273001	274000	2	0.000792339
13	274001	275000	3	0.00117548
13	277001	278000	2	0.000925982
13	278001	279000	1	0.000478271
13	279001	280000	3	0.00135961
13	280001	281000	1	0.000459686
13	281001	282000	2	0.000941306
13	283001	284000	1	0.000457497
13	284001	285000	1	0.000457497
13	285001	286000	4	0.00176918
13	286001	287000	2	0.000948968
13	287001	288000	4	0.00182611
13	288001	289000	7	0.00319767
13	289001	290000	4	0.00181735
13	290001	291000	2	0.000917268
13	292001	293000	1	0.000459686
13	294001	295000	3	0.00135304
13	295001	296000	2	0.000904132
13	296001	297000	6	0.00265414
13	298001	299000	2	0.000857026
13	304001	305000	1	0.000457497
13	305001	306000	4	0.00181735
13	307001	308000	5	0.0022708
13	308001	309000	1	0.000465138
13	309001	310000	4	0.00181735
13	310001	311000	2	0.000893186
13	311001	312000	1	0.000457497
13	314001	315000	1	0.000472799
13	315001	316000	2	0.000906322
13	316001	317000	3	0.00143289
13	318001	319000	1	0.000446552
13	319001	320000	1	0.000453119
13	321001	322000	4	0.00174072
13	322001	323000	6	0.00264088
13	325001	326000	1	0.000426852
13	328001	329000	2	0.00088443
13	329001	330000	1	0.000437797
13	335001	336000	1	0.000437797
13	338001	339000	6	0.00202893
13	339001	340000	3	0.000689656
13	340001	341000	5	0.00114964
13	341001	342000	2	0.000426891
13	342001	343000	2	0.000459728
13	344001	345000	2	0.000459728
13	346001	347000	4	0.000919625
13	347001	348000	1	0.000242955
13	348001	349000	6	0.00137969
13	349001	350000	3	0.000689656
13	350001	351000	2	0.000415981
13	351001	352000	2	0.000466275
13	354001	355000	1	4.37797e-05
13	357001	358000	1	0.000455288
13	360001	361000	1	0.000455288
13	361001	362000	1	0.000413718
13	362001	363000	8	0.00347254
13	363001	364000	7	0.00310635
13	364001	365000	1	0.000437797
13	365001	366000	3	0.00129606
13	366001	367000	4	0.00170999
13	367001	368000	3	0.00129174
13	368001	369000	3	0.00129174
13	382001	383000	4	0.000977471
13	383001	384000	1	4.59644e-05
13	384001	385000	8	0.00179976
13	386001	387000	5	0.00150103
13	417001	418000	1	0.000229843
13	418001	419000	7	0.00147831
13	420001	421000	1	0.000412605
13	421001	422000	3	0.000709264
13	424001	425000	6	0.00137969
13	433001	434000	1	0.000412605
13	440001	441000	1	0.000197008
13	456001	457000	1	0.000426852
13	457001	458000	2	0.000788035
13	524001	525000	1	4.37797e-05
13	544001	545000	1	0.000426852
13	546001	547000	1	0.000426852
13	548001	549000	1	0.000325049
13	550001	551000	1	0.000315213
13	551001	552000	1	0.000315213
13	552001	553000	12	0.00377738
13	553001	554000	3	0.000945813
13	560001	561000	3	0.00129715
13	561001	562000	3	0.00126765
13	570001	571000	1	4.37797e-05
13	573001	574000	2	0.000853781
13	574001	575000	2	0.000853781
13	575001	576000	2	0.000840646
13	576001	577000	1	0.000426852
13	578001	579000	5	0.00132804
13	579001	580000	5	0.00135322
13	581001	582000	4	0.001271
13	584001	585000	3	0.000689656
13	590001	591000	3	0.000501369
13	591001	592000	1	0.000398395
13	592001	593000	4	0.00153702
13	593001	594000	10	0.00377715
13	594001	595000	2	0.000742133
13	595001	596000	3	0.00112315
13	596001	597000	1	0.000361182
13	597001	598000	4	0.00150424
13	603001	604000	3	0.00135845
13	604001	605000	1	0.000465138
13	606001	607000	4	0.00185651
13	607001	608000	5	0.00225965
13	608001	609000	2	0.000893186
13	609001	610000	4	0.00185104
13	614001	615000	11	0.0046513
13	615001	616000	5	0.00122398
13	616001	617000	8	0.00160949
13	617001	618000	9	0.001776
13	618001	619000	6	0.000989694
13	622001	623000	1	0.000197008
13	650001	651000	1	0.000361182
13	651001	652000	1	0.000361182
13	656001	657000	2	0.000273648
13	658001	659000	1	0.000229843
13	659001	660000	4	0.00077737
13	660001	661000	3	0.000656815
13	661001	662000	1	0.000229843
13	663001	664000	1	0.000229843
13	664001	665000	3	0.000702728
13	665001	666000	1	0.000236399
13	674001	675000	2	0.000785846
13	675001	676000	4	0.00149316
13	676001	677000	2	0.000725681
13	677001	678000	7	0.00154065
14	3001	4000	2	0.000761836
14	4001	5000	1	0.000426852
14	7001	8000	1	0.000315213
14	9001	10000	8	0.00161293
14	10001	11000	5	0.002101
14	11001	12000	1	0.000288946
15	1	1000	12	0.00306433
15	1001	2000	6	0.00190949
15	4001	5000	7	0.00102144
15	7001	8000	2	0.000622766
15	9001	10000	3	0.00101026
15	10001	11000	14	0.00447073
15	11001	12000	8	0.00265086
15	12001	13000	6	0.00087462
15	13001	14000	1	0.000275787
16	1	1000	2	0.00048591
16	1001	2000	3	0.000789166
16	3001	4000	1	8.75553e-05
16	4001	5000	12	0.00305091
16	5001	6000	5	0.00141769
16	6001	7000	16	0.00412741
16	8001	9000	11	0.00215426
16	9001	10000	32	0.00737532
16	10001	11000	3	0.000901944
16	11001	12000	6	0.00292475
16	12001	13000	16	0.00735936
17	1	1000	9	0.00269685
17	1001	2000	7	0.00186368
17	2001	3000	10	0.00384714
17	5001	6000	9	0.00252211
17	6001	7000	3	0.000859255
18	1	1000	1	0.000197008
18	1001	2000	2	0.000394053
18	3001	4000	4	0.000793688
18	5001	6000	1	0.000197008
18	7001	8000	1	0.000197008
18	8001	9000	1	0.000197008
18	10001	11000	2	0.000394053
18	11001	12000	2	0.000394053
18	12001	13000	11	0.00220732
19	1	1000	1	0.000242955
19	1001	2000	2	0.00100903
19	2001	3000	3	0.00084487
19	3001	4000	2	0.00100903
19	4001	5000	2	0.00061067
19	5001	6000	10	0.00283995
19	6001	7000	1	0.000236399
19	7001	8000	5	0.00210999
19	8001	9000	3	0.000477264
19	9001	10000	1	0.000236399
19	10001	11000	12	0.00385066
19	11001	12000	3	0.00129691
20	1	1000	20	0.00446456
20	1001	2000	9	0.00128709
20	3001	4000	14	0.00520546
20	4001	5000	15	0.00605591
20	5001	6000	3	0.00085601
20	6001	7000	2	0.000897565
20	11001	12000	4	0.00100502
21	2001	3000	1	0.000380883
21	4001	5000	2	0.000512269
21	5001	6000	7	0.00213533
21	7001	8000	7	0.00281864
21	8001	9000	16	0.00504217
21	9001	10000	9	0.00309488
21	10001	11000	16	0.00577743
22	6001	7000	1	0.000437797
23	1	1000	6	0.00215784
23	1001	2000	5	0.00222263
23	2001	3000	7	0.00292389
23	3001	4000	1	0.000339292
23	6001	7000	5	0.00179554
23	7001	8000	6	0.00206807
23	8001	9000	5	0.00164774
24	17001	18000	1	4.37797e-05
24	18001	19000	2	8.75673e-05
24	19001	20000	6	0.000262798
24	20001	21000	2	8.75673e-05
24	37001	38000	2	0.000528664
24	38001	39000	8	0.00210796
24	44001	45000	2	0.000434581
24	46001	47000	1	0.000260489
24	47001	48000	2	0.000521025
24	48001	49000	1	0.000229843
24	49001	50000	4	0.00105747
24	50001	51000	3	0.00078161
24	52001	53000	7	0.00180893
24	53001	54000	3	0.000789237
24	54001	55000	1	0.000260489
24	56001	57000	3	0.000789237
24	57001	58000	1	0.000268138
24	58001	59000	4	0.00104224
24	60001	61000	4	0.0018587
24	61001	62000	10	0.00256835
24	66001	67000	1	0.000229843
24	67001	68000	2	0.000521025
24	70001	71000	1	4.37797e-05
24	80001	81000	1	0.000260489
24	81001	82000	2	0.000521025
24	83001	84000	1	0.000260489
24	85001	86000	1	0.000260489
24	88001	89000	3	0.000689656
24	91001	92000	1	0.000229843
24	92001	93000	8	0.00186587
24	93001	94000	3	0.00050463
24	96001	97000	6	0.00140571
24	97001	98000	3	0.000696192
24	99001	100000	12	0.00317044
24	100001	101000	1	0.000197008
24	114001	115000	1	0.000350221
24	118001	119000	21	0.00891898
24	119001	120000	29	0.0115392
24	120001	121000	32	0.0123362
24	121001	122000	2	0.000700475
24	122001	123000	3	0.00099398
24	123001	124000	2	0.000700474
24	128001	129000	7	0.00326527
24	129001	130000	1	0.000478271
24	130001	131000	5	0.000571272
24	131001	132000	13	0.00544118
24	133001	134000	2	0.000774971
24	161001	162000	1	0.000161985
24	162001	163000	1	4.37797e-05
24	168001	169000	1	0.000124772
24	169001	170000	2	0.000472842
24	170001	171000	6	0.00256717
24	171001	172000	12	0.00257191
24	187001	188000	1	0.000124772
24	192001	193000	5	0.000735767
24	193001	194000	1	0.000124772
24	196001	197000	5	0.000633856
24	197001	198000	5	0.000766355
24	198001	199000	1	0.000124772
24	199001	200000	5	0.000624088
24	201001	202000	2	0.000490377
24	202001	203000	4	0.00135754
24	203001	204000	1	4.37797e-05
24	205001	206000	10	0.00126489
24	206001	207000	1	0.000124772
24	208001	209000	5	0.000627345
24	209001	210000	1	0.00012805
24	211001	212000	1	0.000124772
24	212001	213000	2	0.000252839
24	213001	214000	3	0.000384184
24	214001	215000	9	0.00114318
24	215001	216000	1	0.000124772
24	216001	217000	1	0.000124772
24	218001	219000	1	0.000260489
24	221001	222000	1	0.000446552
24	243001	244000	1	0.000197008
24	244001	245000	3	0.000591133
24	248001	249000	2	0.000394053
24	249001	250000	2	0.000394053
24	250001	251000	1	0.000197008
24	253001	254000	1	0.000202472
24	255001	256000	1	0.000197008
24	256001	257000	8	0.00156393
24	258001	259000	1	0.000288946
24	259001	260000	1	0.000288946
24	260001	261000	2	0.000485999
24	264001	265000	5	0.00138832
24	265001	266000	9	0.00309926
24	266001	267000	10	0.00299357
24	267001	268000	5	0.00175613
24	269001	270000	3	0.000446634
24	270001	271000	2	0.000422512
24	272001	273000	10	0.00226746
24	273001	274000	6	0.00164336
24	274001	275000	1	0.000260489
24	275001	276000	1	0.000380883
24	276001	277000	1	0.000380883
24	278001	279000	1	0.000124772
24	279001	280000	6	0.00122743
24	281001	282000	2	0.000549485
24	282001	283000	1	0.000260489
24	283001	284000	1	0.000197008
24	284001	285000	6	0.00176067
24	287001	288000	2	0.000459728
24	290001	291000	3	0.00109576
24	291001	292000	2	0.000459728
24	292001	293000	2	0.00060966
24	293001	294000	1	0.000398395
24	294001	295000	2	0.000249567
24	298001	299000	1	0.000315213
24	301001	302000	1	0.000315213
24	302001	303000	6	0.00139045
24	303001	304000	3	0.000876769
24	308001	309000	1	0.000361182
24	309001	310000	1	0.000380883
24	310001	311000	1	0.000361182
24	311001	312000	3	0.00115266
24	312001	313000	1	0.000398395
24	313001	314000	4	0.00101159
24	314001	315000	7	0.00169301
24	315001	316000	4	0.00132032
24	316001	317000	5	0.00144499
24	319001	320000	1	0.000413718
24	320001	321000	1	0.000426852
24	321001	322000	6	0.00170358
24	322001	323000	8	0.00173455
24	324001	325000	2	0.000779349
24	325001	326000	7	0.00275184
24	326001	327000	2	0.000577944
24	327001	328000	3	0.000838534
24	328001	329000	1	0.000288946
24	329001	330000	5	0.000950366
24	331001	332000	1	0.000288946
24	332001	333000	1	0.000197008
24	333001	334000	1	0.000202472
24	334001	335000	1	0.000197008
24	335001	336000	2	0.000485999
24	337001	338000	3	0.00087024
24	338001	339000	7	0.00160154
24	339001	340000	5	0.00114302
24	340001	341000	7	0.00222711
24	342001	343000	5	0.00133133
24	343001	344000	1	0.000197008
24	344001	345000	9	0.00279931
24	345001	346000	1	0.000124772
24	348001	349000	6	0.00159424
24	349001	350000	1	0.000398395
24	351001	352000	1	0.000229843
24	352001	353000	4	0.000825398
24	353001	354000	3	0.000648057
24	354001	355000	4	0.000871454
24	356001	357000	1	0.000124772
24	358001	359000	1	0.000380883
24	362001	363000	2	0.000811056
24	363001	364000	4	0.00122179
24	364001	365000	1	0.000339292
24	365001	366000	5	0.00107185
24	366001	367000	3	0.00114286
24	367001	368000	9	0.000920045
24	368001	369000	12	0.00282831
24	369001	370000	15	0.0031385
24	370001	371000	3	0.00053202
24	371001	372000	4	0.00110355
24	372001	373000	1	0.000361182
24	373001	374000	3	0.00117346
24	375001	376000	1	0.000429021
24	377001	378000	2	0.000858081
24	379001	380000	1	0.000350221
24	391001	392000	1	0.000413718
24	393001	394000	2	0.000286783
24	394001	395000	1	0.000166355
24	395001	396000	7	0.001785
24	396001	397000	3	0.00114828
24	397001	398000	4	0.001178
24	398001	399000	3	0.000888849
24	399001	400000	3	0.00106185
24	401001	402000	7	0.00234724
24	402001	403000	9	0.00327667
24	403001	404000	2	0.000676457
24	404001	405000	7	0.00250632
24	406001	407000	2	0.00072243
24	407001	408000	1	0.000361182
24	408001	409000	1	0.000361182
24	411001	412000	4	0.000648117
24	414001	415000	1	0.000161985
24	416001	417000	3	0.000494755
24	418001	419000	2	0.000575755
24	426001	427000	3	0.000866878
24	427001	428000	5	0.00195758
24	428001	429000	7	0.0015308
24	430001	431000	1	0.000288946
24	432001	433000	6	0.00107747
24	434001	435000	1	0.000124772
24	435001	436000	1	0.000288946
24	440001	441000	1	0.000161985
24	442001	443000	1	0.000202472
24	443001	444000	1	0.000161985
24	446001	447000	1	0.000197008
24	450001	451000	3	0.00132896
24	451001	452000	1	0.000437797
24	453001	454000	1	0.000437797
24	455001	456000	2	0.000825246
24	457001	458000	2	0.000864727
24	458001	459000	1	0.000437797
24	461001	462000	2	0.00088216
24	463001	464000	2	0.000864727
24	464001	465000	3	0.001307
24	465001	466000	2	0.000853781
24	466001	467000	5	0.00156569
24	467001	468000	2	0.000853781
24	468001	469000	2	0.000875673
24	470001	471000	1	0.000124772
24	471001	472000	2	0.000565878
24	472001	473000	2	0.000656755
24	473001	474000	5	0.00208001
24	474001	475000	5	0.000838687
24	475001	476000	1	0.000361182
24	476001	477000	8	0.00286998
24	477001	478000	3	0.00106185
24	478001	479000	8	0.00304599
24	479001	480000	2	0.000485999
24	480001	481000	5	0.00159402
24	481001	482000	1	0.000426852
24	482001	483000	3	0.00107375
24	483001	484000	2	0.000413756
24	484001	485000	22	0.0054235
24	485001	486000	5	0.00126886
24	486001	487000	9	0.00217615
24	487001	488000	1	0.000297688
24	488001	489000	9	0.0018486
24	489001	490000	5	0.00128102
24	490001	491000	5	0.0014868
24	491001	492000	3	0.00106185
24	492001	493000	10	0.00322783
24	493001	494000	6	0.00150452
24	494001	495000	2	0.000402791
24	495001	496000	5	0.000814599
24	499001	500000	1	4.37797e-05
24	500001	501000	1	4.48721e-05
24	501001	502000	1	4.37797e-05
24	502001	503000	5	0.000263833
24	503001	504000	2	0.000129162
24	504001	505000	5	0.000385402
24	505001	506000	4	0.000382065
24	508001	509000	1	4.37797e-05
24	511001	512000	7	0.000437958
24	512001	513000	1	0.000124772
24	513001	514000	7	0.00117389
24	514001	515000	3	0.000172961
24	515001	516000	1	0.000197008
24	517001	518000	5	0.000661254
24	518001	519000	2	0.000249567
24	519001	520000	4	0.000421437
24	520001	521000	6	0.000752225
24	521001	522000	4	0.000416021
24	523001	524000	3	0.000377651
24	525001	526000	8	0.00224166
24	527001	528000	4	0.000958906
24	529001	530000	3	0.000377651
24	530001	531000	5	0.00182283
24	531001	532000	3	0.000696224
24	532001	533000	1	0.00012805
24	533001	534000	2	0.000589958
24	535001	536000	2	0.000842797
24	536001	537000	1	0.000465138
24	537001	538000	7	0.00209044
24	539001	540000	10	0.00307448
24	540001	541000	3	0.0010223
24	541001	542000	4	0.00172101
24	542001	543000	15	0.00593757
24	543001	544000	2	0.000812187
24	544001	545000	1	0.000124772
24	545001	546000	1	0.000124772
24	546001	547000	2	0.000869066
24	547001	548000	4	0.00167284
24	548001	549000	2	0.00088443
24	549001	550000	5	0.00188523
24	550001	551000	36	0.00541482
24	551001	552000	10	0.00126166
24	552001	553000	6	0.00162701
24	553001	554000	3	0.000648057
24	554001	555000	3	0.00123481
24	556001	557000	1	0.000124772
24	557001	558000	1	0.00043123
24	558001	559000	1	0.00012805
24	561001	562000	1	0.000124772
24	562001	563000	3	0.000521073
24	564001	565000	1	0.000413718
24	567001	568000	7	0.00215076
24	568001	569000	2	0.0009107
24	569001	570000	6	0.0013927
24	570001	571000	2	0.000904132
24	571001	572000	1	0.000457497
24	573001	574000	1	0.000260489
24	574001	575000	9	0.00266022
24	575001	576000	1	0.000260489
24	576001	577000	8	0.00179932
24	577001	578000	3	0.000374384
24	578001	579000	4	0.00116048
24	579001	580000	10	0.00364919
24	580001	581000	3	0.000973137
24	582001	583000	2	0.000394053
24	583001	584000	3	0.000615217
24	584001	585000	3	0.000696224
24	587001	588000	1	0.000124772
24	588001	589000	4	0.000960045
24	591001	592000	3	0.0010016
24	592001	593000	6	0.00252909
24	593001	594000	4	0.00139683
24	594001	595000	9	0.00274333
24	595001	596000	1	0.000426852
24	597001	598000	5	0.00131491
24	598001	599000	2	0.000485999
24	601001	602000	1	0.000288946
24	602001	603000	3	0.00077942
24	603001	604000	9	0.00231273
24	604001	605000	6	0.00174518
24	605001	606000	5	0.00122622
24	607001	608000	12	0.0034796
24	608001	609000	8	0.0022293
24	609001	610000	1	0.000229843
24	610001	611000	1	0.000124772
24	611001	612000	4	0.00106633
24	612001	613000	2	0.000630485
24	613001	614000	3	0.00087024
24	614001	615000	3	0.00077942
24	615001	616000	1	0.000398395
24	616001	617000	4	0.000663444
24	619001	620000	1	0.000124772
24	621001	622000	2	0.000842797
24	622001	623000	2	0.000700475
24	629001	630000	4	0.00125463
24	634001	635000	7	0.00259537
24	635001	636000	5	0.0010292
24	636001	637000	1	8.53703e-05
24	638001	639000	1	0.000227679
24	640001	641000	2	0.000394053
24	644001	645000	1	0.000229843
24	645001	646000	1	0.000124772
24	646001	647000	5	0.00151964
24	647001	648000	2	0.000674268
24	648001	649000	1	0.000413718
24	649001	650000	1	0.000229843
24	650001	651000	4	0.00140455
24	651001	652000	2	0.00032181
24	652001	653000	1	8.53703e-05
24	653001	654000	3	0.000770663
24	655001	656000	9	0.00245618
24	656001	657000	10	0.00269162
25	1001	2000	1	0.000361182
25	5001	6000	3	0.0011757
25	6001	7000	2	0.00032181
25	7001	8000	7	0.00244894
26	1001	2000	1	0.000457497
26	3001	4000	2	0.000564784
26	4001	5000	14	0.0044647
26	6001	7000	3	0.00139425
26	7001	8000	1	0.000429021
26	8001	9000	15	0.00454336
28	1	1000	3	0.0010725
30	2001	3000	2	0.000612943
31	1	1000	6	0.00163868
31	1001	2000	3	0.00120175
31	5001	6000	6	0.00232764
31	6001	7000	9	0.00246789
32	1	1000	7	0.00137681
32	4001	5000	14	0.00451426
32	5001	6000	29	0.0085248
32	6001	7000	2	0.000787998
33	1	1000	5	0.00167137
33	1001	2000	6	0.00177737
33	2001	3000	6	0.00151718
33	3001	4000	10	0.00242213
33	4001	5000	20	0.00359892
33	5001	6000	6	0.00179396
34	6001	7000	4	0.000943581
35	1	1000	4	0.00172914
35	1001	2000	3	0.00141415
35	2001	3000	1	4.37797e-05
35	9001	10000	1	0.000453119
35	15001	16000	6	0.000761975
35	16001	17000	9	0.001127
35	18001	19000	7	0.000918699
35	19001	20000	1	0.000124772
35	20001	21000	1	0.000124772
35	22001	23000	2	0.000249567
35	23001	24000	1	0.000124772
35	25001	26000	2	0.000249567
35	26001	27000	1	0.000380883
35	27001	28000	1	0.000124772
35	28001	29000	4	0.00145601
35	29001	30000	2	0.000756293
35	30001	31000	1	0.000124772
35	31001	32000	4	0.00129058
35	32001	33000	1	0.000124772
35	33001	34000	5	0.00153052
35	53001	54000	1	0.000453119
35	54001	55000	2	0.000935833
35	57001	58000	1	0.000453119
35	58001	59000	1	0.000446552
35	59001	60000	2	0.000899754
35	69001	70000	2	0.000899754
35	70001	71000	6	0.00280924
35	71001	72000	8	0.00364042
35	72001	73000	3	0.00139348
35	75001	76000	2	0.000939117
35	79001	80000	1	0.000446552
35	80001	81000	3	0.00136836
35	82001	83000	1	0.000453119
35	83001	84000	1	0.000457497
35	84001	85000	2	0.000904132
35	85001	86000	8	0.00364354
35	87001	88000	2	0.000915078
35	105001	106000	1	0.000315213
35	106001	107000	1	0.000288946
35	110001	111000	7	0.00220094
35	111001	112000	1	0.000315213
35	112001	113000	1	0.000315213
35	114001	115000	11	0.00300207
35	115001	116000	5	0.00148132
35	117001	118000	3	0.001226
35	119001	120000	4	0.00165314
35	121001	122000	2	0.000812187
35	122001	123000	1	0.000398395
35	124001	125000	1	0.000413718
35	126001	127000	1	0.000398395
35	127001	128000	3	0.00117346
35	128001	129000	4	0.00152395
35	129001	130000	2	0.000614038
35	130001	131000	2	0.000766214
35	133001	134000	5	0.00170451
35	134001	135000	2	0.000654566
35	135001	136000	8	0.00270281
35	136001	137000	4	0.00130937
35	146001	147000	3	0.00136836
35	147001	148000	3	0.0013891
35	148001	149000	2	0.00093255
35	149001	150000	1	0.000457497
35	152001	153000	1	0.000457497
35	153001	154000	4	0.00184355
35	154001	155000	1	0.000457497
35	157001	158000	5	0.00164891
35	158001	159000	1	0.000315213
35	159001	160000	4	0.0012612
35	161001	162000	1	4.37797e-05
35	164001	165000	3	0.000132452
35	167001	168000	2	8.97484e-05
35	174001	175000	4	0.00135038
35	191001	192000	1	0.000453119
35	192001	193000	1	0.000426852
35	193001	194000	4	0.0017121
35	194001	195000	4	0.00164
35	196001	197000	1	0.000412605
35	199001	200000	2	8.75673e-05
35	208001	209000	5	0.000827588
35	209001	210000	12	0.00196724
35	211001	212000	4	0.000652466
35	212001	213000	4	0.000652466
35	213001	214000	13	0.00213812
35	214001	215000	4	0.000571481
35	215001	216000	1	0.000161985
35	216001	217000	9	0.00146324
35	217001	218000	5	0.00138279
35	218001	219000	2	0.000323999
35	219001	220000	4	0.000656816
35	220001	221000	7	0.00115616
35	221001	222000	12	0.00198441
35	222001	223000	3	0.0004904
35	224001	225000	3	0.000486043
35	225001	226000	1	0.000161985
35	226001	227000	1	0.000161985
35	228001	229000	1	0.000350221
35	229001	230000	6	0.00221586
35	230001	231000	2	0.000712547
35	232001	233000	1	0.000339292
35	235001	236000	1	0.000328362
35	236001	237000	1	0.000124772
35	237001	238000	3	0.000949055
35	238001	239000	5	0.00183049
35	239001	240000	3	0.000689656
35	242001	243000	1	0.000229843
35	243001	244000	2	0.000628295
35	244001	245000	1	0.000229843
35	245001	246000	6	0.00135335
35	246001	247000	8	0.0018529
35	247001	248000	8	0.00184498
35	248001	249000	15	0.00345848
35	249001	250000	8	0.00184641
35	251001	252000	10	0.00220661
35	252001	253000	4	0.000919625
35	253001	254000	3	0.000696192
35	254001	255000	4	0.000926152
35	255001	256000	3	0.000702728
35	256001	257000	3	0.000547321
35	257001	258000	12	0.00298563
35	258001	259000	29	0.00699347
35	259001	260000	57	0.0155202
35	260001	261000	9	0.00256182
35	262001	263000	29	0.00642789
35	263001	264000	19	0.00536389
35	264001	265000	2	0.000426891
35	265001	266000	5	0.00114964
35	266001	267000	3	0.000720307
35	267001	268000	6	0.00142446
35	268001	269000	12	0.00278605
35	269001	270000	1	0.000260489
35	271001	272000	1	0.000229843
35	272001	273000	3	0.000811093
35	274001	275000	1	0.000161985
35	275001	276000	1	0.000124772
35	277001	278000	3	0.000486043
35	278001	279000	1	0.000161985
35	280001	281000	1	0.000426852
35	286001	287000	2	0.000323999
35	287001	288000	1	0.000170725
35	288001	289000	3	0.000685277
35	289001	290000	8	0.0027095
35	290001	291000	4	0.00124587
35	291001	292000	13	0.00367698
35	292001	293000	6	0.00197974
35	293001	294000	15	0.00436196
35	294001	295000	10	0.00263006
35	295001	296000	11	0.00189958
35	296001	297000	8	0.00193385
35	297001	298000	3	0.00100707
35	298001	299000	2	0.000383107
35	299001	300000	14	0.00355991
35	300001	301000	10	0.00286967
35	302001	303000	7	0.00184413
35	303001	304000	9	0.00121774
35	304001	305000	2	0.000864727
35	305001	306000	8	0.00317782
35	306001	307000	9	0.00325272
35	307001	308000	3	0.000372178
35	309001	310000	2	0.00024081
35	310001	311000	8	0.00260194
35	311001	312000	3	0.000885565
35	313001	314000	2	0.000384184
35	316001	317000	2	0.000323999
35	317001	318000	2	0.000323999
35	318001	319000	2	0.000523215
35	319001	320000	2	0.000487071
35	320001	321000	6	0.00239344
35	322001	323000	2	0.000547271
35	323001	324000	4	0.000924004
35	324001	325000	5	0.00146715
35	325001	326000	2	0.000551674
35	326001	327000	2	0.000328363
35	327001	328000	6	0.00200356
35	339001	340000	3	0.000950192
35	341001	342000	3	0.000950106
35	342001	343000	4	0.00171429
35	344001	345000	3	0.00130268
35	345001	346000	4	0.00175167
35	346001	347000	4	0.00172977
35	347001	348000	1	0.000426852
35	350001	351000	3	0.00133108
35	351001	352000	8	0.00355577
35	352001	353000	7	0.00329438
35	353001	354000	17	0.00495457
35	354001	355000	17	0.00378499
35	355001	356000	1	0.000437797
35	356001	357000	3	0.00134854
35	357001	358000	1	0.000426852
35	358001	359000	5	0.0022266
35	359001	360000	2	0.000864727
35	360001	361000	1	0.000426852
35	364001	365000	6	0.00227519
35	365001	366000	3	0.000923919
35	368001	369000	1	0.000426852
35	369001	370000	2	0.000788106
35	375001	376000	5	0.00120438
35	376001	377000	4	0.00100935
35	377001	378000	1	0.000161985
35	381001	382000	1	0.000161985
35	382001	383000	7	0.00108847
35	383001	384000	1	0.000124772
35	385001	386000	2	0.000577944
35	386001	387000	3	0.000486043
35	387001	388000	1	0.000288946
35	388001	389000	6	0.00151328
35	389001	390000	4	0.000919542
35	390001	391000	1	0.000124772
35	391001	392000	5	0.000702889
35	394001	395000	1	0.000124772
35	396001	397000	1	0.000260489
35	397001	398000	1	0.000288946
35	398001	399000	2	0.000286783
35	400001	401000	1	0.000229843
35	402001	403000	2	0.000323999
35	404001	405000	2	0.000291148
35	405001	406000	2	0.000323999
35	406001	407000	4	0.000775112
35	407001	408000	2	0.000549485
35	408001	409000	1	0.000260489
35	409001	410000	4	0.000652466
35	410001	411000	2	0.000323999
35	411001	412000	3	0.000740011
35	412001	413000	8	0.00157132
35	413001	414000	3	0.000613027
35	414001	415000	3	0.000617378
35	415001	416000	2	0.000422512
35	417001	418000	2	0.000549485
35	418001	419000	6	0.00113306
35	420001	421000	1	0.000288946
35	421001	422000	2	0.000323999
35	423001	424000	6	0.00169489
35	424001	425000	14	0.00240779
35	425001	426000	8	0.00131831
35	426001	427000	7	0.00109728
35	427001	428000	6	0.00109937
35	428001	429000	11	0.0018797
35	429001	430000	3	0.0004904
35	430001	431000	1	0.000124772
35	431001	432000	6	0.000990833
35	432001	433000	7	0.00186048
35	433001	434000	9	0.00244688
35	434001	435000	8	0.00163694
35	436001	437000	21	0.00379319
35	437001	438000	21	0.00378973
35	438001	439000	9	0.00178516
35	439001	440000	5	0.000941564
35	440001	441000	2	0.000413756
35	441001	442000	3	0.000584565
35	442001	443000	3	0.000613027
35	443001	444000	8	0.00148912
35	444001	445000	4	0.000737889
35	445001	446000	1	0.000166355
35	446001	447000	2	0.000557122
35	447001	448000	8	0.00131399
35	448001	449000	13	0.00153931
35	449001	450000	2	0.000304296
35	453001	454000	7	0.000697542
35	454001	455000	2	0.000521025
35	455001	456000	3	0.000297729
35	456001	457000	5	0.000558395
35	459001	460000	8	0.00234799
35	460001	461000	10	0.00233538
35	461001	462000	17	0.00375201
35	462001	463000	9	0.00273335
35	463001	464000	2	0.000252839
35	464001	465000	1	0.000124772
35	466001	467000	5	0.00056924
35	469001	470000	3	0.000606432
35	470001	471000	1	0.000288946
35	476001	477000	6	0.000836536
35	477001	478000	5	0.00123925
35	478001	479000	9	0.00206772
35	480001	481000	2	0.00037435
35	482001	483000	4	0.000691908
35	483001	484000	5	0.00060219
35	484001	485000	6	0.00119792
35	485001	486000	1	0.000288946
35	487001	488000	5	0.000883418
35	488001	489000	8	0.00153956
35	489001	490000	1	0.000197008
35	490001	491000	1	0.000288946
35	494001	495000	1	0.000288946
35	495001	496000	2	0.000591079
35	496001	497000	6	0.00132713
35	497001	498000	2	0.000521025
35	498001	499000	2	0.000595404
35	499001	500000	1	0.000275787
35	500001	501000	1	0.000197008
35	501001	502000	4	0.000341559
35	502001	503000	4	0.000799125
35	503001	504000	1	0.000124772
35	504001	505000	1	0.000197008
35	505001	506000	3	0.000606459
35	506001	507000	3	0.000517789
35	507001	508000	2	0.000457539
35	510001	511000	1	0.000197008
[truncated: 1,347 more rows]
