# Supplementary material for: Whole-genome DNA similarity and population structure of Plasmodiophora brassicae strains from Canada
Source: BMC Genomics. 2019 Oct 16;20:744. doi: 10.1186/s12864-019-6118-y (PMC6794840; doi:10.1186/s12864-019-6118-y)
Supplement: Supplementary file 6 — Additional file 6. Linkage disequilibrium (LD matrix) in 43 strains of Plasmodiophora brassicae. [file 12864_2019_6118_MOESM6_ESM.txt]

 CHR_A         BP_A       SNP_A  CHR_B         BP_B       SNP_B           R2 
     0           52       28:52      0           79       36:79     0.237384 
     0           79       36:79      0          148      54:148     0.200066 
     0           83       32:83      0          128      43:128       0.4875 
     0          243      51:243      0          268      51:268     0.398201 
     0          251      65:251      0          253      65:253     0.850694 
     0          251      65:251      0          331      65:331     0.631579 
     0          251      65:251      0          351      65:351     0.245098 
     0          253      65:253      0          331      65:331     0.526316 
     0          313      48:313      0          331      65:331      0.23125 
     0          331      65:331      0          351      65:351     0.447368 
     0          331      65:331      0          366      65:366     0.336842 
     0          394      28:394      0          406      63:406      0.33871 
     0          404      42:404      0          445      52:445     0.302885 
     0          406      63:406      0          409      42:409     0.549451 
     0          409      42:409      0          445      52:445     0.333791 
     0          434      44:434      0          443      44:443     0.861953 
     0          434      44:434      0          567      28:567     0.209366 
     0          445      52:445      0          556      31:556     0.366516 
     0          445      52:445      0          568      42:568     0.265306 
     0          445      52:445      0          577      33:577     0.228056 
     0          494      46:494      0          568      42:568      0.39027 
     0          556      31:556      0          568      42:568     0.226891 
     0          556      31:556      0          577      33:577     0.411765 
     0          556      31:556      0          581      33:581     0.267857 
     0          556      31:556      0          599      42:599     0.261364 
     0          557     135:557      0          610      35:610     0.551778 
     0          568      42:568      0          590      45:590     0.219595 
     0          577      33:577      0          581      33:581     0.655462 
     0          577      33:577      0          599      42:599     0.212032 
     0          590      45:590      0          599      42:599     0.639524 
     0          590      45:590      0          610      35:610     0.232692 
     0          590      45:590      0          692      44:692     0.267857 
     0          599      42:599      0          610      35:610     0.260629 
     0          599      42:599      0          692      44:692     0.214286 
     0          610      35:610      0          692      44:692     0.377001 
     0          610      35:610      0          707      40:707     0.280702 
     0          619      42:619      0          625      42:625     0.821739 
     0          629      45:629      0          692      44:692     0.299145 
     0          683      33:683      0          707      40:707     0.218762 
     0          683      33:683      0          715      40:715      0.29642 
     0          692      44:692      0          757     135:757     0.278802 
     0          702      35:702      0          744      35:744     0.465955 
     0          707      40:707      0          715      40:715     0.568421 
     0          715      40:715      0          752     106:752     0.315789 
     0          744      35:744      0          757     135:757     0.204611 
     0          744      35:744      0          837     141:837     0.363636 
     0          744      35:744      0          844      42:844     0.594154 
     0          752     106:752      0          832     106:832            1 
     0          757     135:757      0          820     154:820      0.29484 
     0          757     135:757      0          837     141:837     0.204359 
     0          818      31:818      0          865      36:865     0.294694 
     0          820     154:820      0          879      31:879     0.232848 
     0          820     154:820      0          889     108:889     0.230769 
     0          837     141:837      0          865      36:865     0.292929 
     0          869      54:869      0          897      54:897     0.250871 
     0          869      54:869      0          947      54:947            1 
     0          869      54:869      0          952      54:952            1 
     0          879      31:879      0          900     154:900     0.232848 
     0          879      31:879      0          918     154:918     0.232848 
     0          879      31:879      0          967     154:967     0.232848 
     0          889     108:889      0          900     154:900     0.230769 
     0          889     108:889      0          918     154:918     0.230769 
     0          889     108:889      0          967     154:967     0.230769 
     0          897      44:897      0          999      31:999     0.244737 
     0          897      54:897      0          947      54:947     0.250871 
     0          897      54:897      0          952      54:952     0.250871 
     0          897      54:897      0          975      54:975     0.250871 
     0          900     154:900      0          918     154:918            1 
     0          900     154:900      0          967     154:967            1 
     0          918     154:918      0          967     154:967            1 
     0          947      54:947      0          952      54:952            1 
     0          947      54:947      0          975      54:975            1 
     0          952      54:952      0          975      54:975            1 
     0          974      44:974      0         1056     44:1056     0.713513 
     0          999      31:999      0         1085     35:1085      0.34375 
     0         1041     42:1041      0         1068     42:1068     0.814291 
     0         1041     42:1041      0         1074     42:1074     0.458339 
     0         1041     42:1041      0         1085     35:1085     0.433903 
     0         1041     42:1041      0         1085     42:1085     0.295312 
     0         1041     42:1041      0         1119     42:1119     0.906818 
     0         1041     42:1041      0         1157     42:1157     0.538462 
     0         1056     44:1056      0         1227     31:1227     0.444607 
     0         1068     42:1068      0         1074     42:1074     0.611111 
     0         1068     42:1068      0         1085     35:1085     0.382149 
     0         1068     42:1068      0         1085     42:1085          0.3 
     0         1068     42:1068      0         1119     42:1119     0.908696 
     0         1068     42:1068      0         1157     42:1157     0.544444 
     0         1074     42:1074      0         1085     35:1085     0.339596 
     0         1074     42:1074      0         1119     42:1119     0.518739 
     0         1074     42:1074      0         1157     42:1157     0.539438 
     0         1074     42:1074      0         1181     42:1181     0.268889 
     0         1085     35:1085      0         1119     42:1119     0.443437 
     0         1085     35:1085      0         1157     42:1157     0.323258 
     0         1085     35:1085      0         1181     42:1181     0.311136 
     0         1085     35:1085      0         1250     42:1250     0.498071 
     0         1085     42:1085      0         1119     42:1119     0.330144 
     0         1085     42:1085      0         1253     42:1253     0.634453 
     0         1119     42:1119      0         1157     42:1157      0.60039 
     0         1119     42:1119      0         1250     42:1250     0.646139 
     0         1119     42:1119      0         1253     42:1253     0.373514 
     0         1157     42:1157      0         1181     42:1181     0.370571 
     0         1157     42:1157      0         1250     42:1250     0.451185 
     0         1181     42:1181      0         1227     31:1227     0.244907 
     0         1181     42:1181      0         1250     42:1250     0.292888 
     0         1227     31:1227      0         1246     44:1246     0.315347 
     0         1227     31:1227      0         1248     44:1248     0.475026 
     0         1246     44:1246      0         1248     44:1248     0.778378 
     0         1250     42:1250      0         1330     42:1330     0.639198 
     0         1250     42:1250      0         1428     57:1428     0.379655 
     0         1253     42:1253      0         1330     42:1330     0.368421 
     0         1253     42:1253      0         1428     57:1428     0.272727 
     0         1253     42:1253      0         1449     57:1449     0.368421 
     0         1330     42:1330      0         1428     57:1428     0.514335 
     0         1330     42:1330      0         1449     57:1449      0.42128 
     0         1330     42:1330      0         1466     31:1466     0.314565 
     0         1330     42:1330      0         1506     31:1506        0.483 
     0         1387     33:1387      0         1466     31:1466     0.293595 
     0         1428     57:1428      0         1449     57:1449     0.445508 
     0         1428     57:1428      0         1506     31:1506     0.211502 
     0         1449     57:1449      0         1466     31:1466     0.433903 
     0         1466     31:1466      0         1506     31:1506     0.263377 
     0         1466     31:1466      0         1552     71:1552      0.30722 
     0         1489    142:1489      0         1514     35:1514     0.458333 
     0         1489    142:1489      0         1551    142:1551            1 
     0         1489    142:1489      0         1557    135:1557            1 
     0         1489    142:1489      0         1617    135:1617            1 
     0         1514     35:1514      0         1551    142:1551     0.463602 
     0         1514     35:1514      0         1557    135:1557     0.463602 
     0         1514     35:1514      0         1617    135:1617     0.463602 
     0         1551    142:1551      0         1557    135:1557            1 
     0         1551    142:1551      0         1617    135:1617            1 
     0         1551    142:1551      0         1636    135:1636            1 
     0         1557    135:1557      0         1617    135:1617            1 
     0         1557    135:1557      0         1636    135:1636            1 
     0         1617    135:1617      0         1636    135:1636            1 
     0         1617    135:1617      0         1733    142:1733     0.886111 
     0         1617    135:1617      0         1741     53:1741     0.468519 
     0         1636    135:1636      0         1733    142:1733     0.886111 
     0         1636    135:1636      0         1741     53:1741     0.468519 
     0         1733    142:1733      0         1741     53:1741     0.533333 
     0         1733    142:1733      0         1825    142:1825     0.886111 
     0         1737     42:1737      0         1773     42:1773            1 
     0         1741     53:1741      0         1825    142:1825     0.468519 
     0         1773     42:1773      0         1888     42:1888     0.235294 
     0         1825    142:1825      0         1888     42:1888     0.349206 
     0         1825    142:1825      0         1918     53:1918        0.385 
     0         1825    142:1825      0         1942     48:1942     0.349206 
     0         1880     42:1880      0         1888     42:1888     0.237537 
     0         1888     42:1888      0         1918     53:1918      0.38322 
     0         1888     42:1888      0         1942     48:1942     0.500051 
     0         1888     42:1888      0         1950     46:1950     0.493827 
     0         1918     53:1918      0         1942     48:1942     0.434972 
     0         1928     42:1928      0         1950     46:1950     0.397059 
     0         1928     42:1928      0         1963     33:1963     0.266667 
     0         1931     42:1931      0         1964     42:1964     0.219958 
     0         1950     46:1950      0         1963     33:1963      0.36807 
     0         1964     42:1964      0         2015     42:2015     0.219958 
     0         1964     42:1964      0         2018     42:2018     0.219958 
     0         1997     73:1997      0         2009    147:2009     0.230769 
     0         1997     73:1997      0         2012    147:2012     0.230769 
     0         2009    147:2009      0         2012    147:2012            1 
     0         2015     42:2015      0         2018     42:2018            1 
     0         2015     42:2015      0         2099    112:2099     0.316239 
     0         2018     42:2018      0         2099    112:2099     0.316239 
     0         2035     33:2035      0         2068     42:2068     0.355882 
     0         2035     33:2035      0         2102     42:2102         0.25 
     0         2035     33:2035      0         2144     42:2144     0.252826 
     0         2068     42:2068      0         2102     42:2102     0.752941 
     0         2068     42:2068      0         2144     42:2144     0.862745 
     0         2068     42:2068      0         2146     42:2146         0.85 
     0         2101     79:2101      0         2129     33:2129     0.230769 
     0         2101     79:2101      0         2140     42:2140     0.230769 
     0         2102     42:2102      0         2144     42:2144     0.872727 
     0         2102     42:2102      0         2146     42:2146         0.64 
     0         2102     42:2102      0         2182     42:2182     0.352266 
     0         2102     42:2102      0         2233     42:2233     0.751515 
     0         2144     42:2144      0         2146     42:2146     0.641667 
     0         2144     42:2144      0         2170     53:2170     0.210176 
     0         2144     42:2144      0         2182     42:2182     0.318118 
     0         2144     42:2144      0         2233     42:2233     0.861953 
     0         2144     42:2144      0         2261     42:2261     0.732026 
     0         2146     42:2146      0         2170     53:2170     0.217778 
     0         2146     42:2146      0         2182     42:2182     0.294118 
     0         2146     42:2146      0         2233     42:2233     0.849265 
     0         2146     42:2146      0         2261     42:2261     0.685139 
     0         2146     42:2146      0         2344     42:2344     0.322965 
     0         2165    107:2165      0         2344     53:2344     0.290909 
     0         2170     53:2170      0         2182     42:2182      0.22881 
     0         2170     53:2170      0         2344     42:2344     0.213675 
     0         2182     42:2182      0         2233     42:2233     0.239403 
     0         2233     42:2233      0         2261     42:2261     0.849265 
     0         2233     42:2233      0         2344     42:2344     0.243867 
     0         2247    147:2247      0         2250    147:2250            1 
     0         2247    147:2247      0         2388    147:2388            1 
     0         2250    147:2250      0         2388    147:2388            1 
     0         2250    147:2250      0         2429    147:2429            1 
     0         2261     42:2261      0         2446     46:2446     0.397059 
     0         2344     42:2344      0         2446     46:2446     0.213675 
     0         2344     42:2344      0         2458     44:2458     0.213675 
     0         2388    147:2388      0         2429    147:2429            1 
     0         2415     30:2415      0         2457     30:2457     0.294176 
     0         2446     46:2446      0         2459     53:2459     0.235577 
     0         2446     46:2446      0         2482     46:2482          0.9 
     0         2446     46:2446      0         2494     46:2494     0.898765 
     0         2446     46:2446      0         2497     46:2497     0.898765 
     0         2446     46:2446      0         2521     46:2521            1 
     0         2458     44:2458      0         2459     53:2459     0.286574 
     0         2459     53:2459      0         2502     42:2502     0.233526 
     0         2459     53:2459      0         2521     46:2521      0.22881 
     0         2482     46:2482      0         2494     46:2494            1 
     0         2482     46:2482      0         2497     46:2497            1 
     0         2482     46:2482      0         2521     46:2521     0.898765 
     0         2494     46:2494      0         2497     46:2497            1 
     0         2494     46:2494      0         2521     46:2521     0.898765 
     0         2497     46:2497      0         2521     46:2521     0.898765 
     0         2497     46:2497      0         2743     53:2743     0.285391 
     0         2520    142:2520      0         2602     53:2602     0.341865 
     0         2520    142:2520      0         2618    135:2618     0.885057 
     0         2520    142:2520      0         2651    135:2651     0.885057 
     0         2520    142:2520      0         2743     53:2743     0.481904 
     0         2521     46:2521      0         2602     53:2602     0.216608 
     0         2521     46:2521      0         2743     53:2743       0.3408 
     0         2602     53:2602      0         2618    135:2618     0.424561 
     0         2602     53:2602      0         2651    135:2651     0.424561 
     0         2602     53:2602      0         2743     53:2743     0.744939 
     0         2618    135:2618      0         2651    135:2651            1 
     0         2618    135:2618      0         2720     36:2720     0.208607 
     0         2618    135:2618      0         2743     53:2743     0.572917 
     0         2651    135:2651      0         2720     36:2720     0.208607 
     0         2651    135:2651      0         2743     53:2743     0.572917 
     0         2744     54:2744      0         2924    147:2924     0.289289 
     0         2744     54:2744      0         2948    147:2948     0.289289 
     0         2815     42:2815      0         2886    115:2886            1 
     0         2924    147:2924      0         2948    147:2948            1 
     0         2924    147:2924      0         2972    147:2972            1 
     0         2924    147:2924      0         2983    147:2983            1 
     0         2948    147:2948      0         2972    147:2972            1 
     0         2948    147:2948      0         2983    147:2983            1 
     0         2972    147:2972      0         2983    147:2983            1 
     0         2972    147:2972      0         3349    142:3349     0.290909 
     0         2983    147:2983      0         3349    142:3349     0.292929 
     0         3088     45:3088      0         3346     92:3346     0.230769 
     0         3310     33:3310      0         3349    142:3349     0.201821 
     0         3349    142:3349      0         3417    103:3417     0.877743 
     0         3349    142:3349      0         3458     53:3458     0.464555 
     0         3349    142:3349      0         3479    103:3479     0.878788 
     0         3349    142:3349      0         3609     41:3609      0.29484 
     0         3417    103:3417      0         3458     53:3458     0.653083 
     0         3417    103:3417      0         3479    103:3479            1 
     0         3417    103:3417      0         3609     41:3609     0.200017 
     0         3417    103:3417      0         3625     41:3625     0.205309 
     0         3458     53:3458      0         3479    103:3479     0.655728 
     0         3479    103:3479      0         3609     41:3609     0.202409 
     0         3479    103:3479      0         3625     41:3625     0.208607 
     0         3609     41:3609      0         3625     41:3625      0.39027 
     0         3609     41:3609      0         3639     41:3639     0.235203 
     0         3625     41:3625      0         3639     41:3639         0.25 
     0         3834     76:3834      0         3839     76:3839            1 
     0         3897     33:3897      0         3930     33:3930     0.399573 
     0         3927     33:3927      0         3930     33:3930     0.399573 
     0         3951    103:3951      0         4004    103:4004     0.878788 
     0         3960     33:3960      0         4088     33:4088     0.257895 
     0         3984     33:3984      0         4008     33:4008     0.298057 
     0         3984     33:3984      0         4098     33:4098      0.22881 
     0         3986     92:3986      0         4008     33:4008     0.473684 
     0         4043     44:4043      0         4122     44:4122     0.323569 
     0         4098     33:4098      0         4128     33:4128     0.242713 
     0         4098     33:4098      0         4132     33:4132     0.297799 
     0         4110     41:4110      0         4148     41:4148     0.258519 
     0         4143    107:4143      0         4150    107:4150            1 
     0         4143    107:4143      0         4218     33:4218       0.4875 
     0         4143    107:4143      0         4308     33:4308     0.649573 
     0         4150    107:4150      0         4218     33:4218     0.316667 
     0         4150    107:4150      0         4256     41:4256     0.213759 
     0         4150    107:4150      0         4308     33:4308     0.649573 
     0         4150    107:4150      0         4347     32:4347     0.218762 
     0         4218     33:4218      0         4308     33:4308      0.31746 
     0         4236     41:4236      0         4256     41:4256     0.401038 
     0         4256     41:4256      0         4431    103:4431     0.204359 
     0         4308     33:4308      0         4431     32:4431          0.3 
     0         4308     33:4308      0         4437     32:4437     0.249084 
     0         4325     41:4325      0         4330     41:4330     0.901442 
     0         4325     41:4325      0         4345     41:4345     0.313642 
     0         4330     41:4330      0         4345     41:4345     0.377279 
     0         4347     32:4347      0         4350     32:4350     0.273167 
     0         4350     32:4350      0         4458     32:4458     0.344729 
     0         4431     32:4431      0         4431    103:4431     0.414286 
     0         4431     32:4431      0         4437     32:4437     0.832653 
     0         4431     32:4431      0         4473     32:4473     0.267857 
     0         4431     32:4431      0         4476     32:4476     0.369231 
     0         4431    103:4431      0         4437     32:4437     0.313544 
     0         4431    103:4431      0         4464     32:4464      0.31677 
     0         4431    103:4431      0         4473     32:4473     0.476687 
     0         4431    103:4431      0         4476     32:4476     0.504816 
     0         4431    103:4431      0         4500    103:4500     0.886111 
     0         4437     32:4437      0         4476     32:4476     0.277322 
     0         4437     32:4437      0         4500    103:4500     0.360556 
     0         4464     32:4464      0         4473     32:4473      0.50087 
     0         4464     32:4464      0         4476     32:4476     0.363354 
     0         4464     32:4464      0         4500    103:4500      0.28036 
     0         4464     32:4464      0         4598    103:4598     0.310345 
     0         4473     32:4473      0         4476     32:4476     0.725446 
     0         4473     32:4473      0         4500    103:4500     0.409613 
     0         4473     32:4473      0         4598    103:4598     0.461651 
     0         4476     32:4476      0         4500    103:4500     0.420554 
     0         4476     32:4476      0         4598    103:4598     0.484998 
     0         4500    103:4500      0         4598    103:4598            1 
     0         4599     32:4599      0         4605     32:4605     0.638235 
     0         4599     32:4599      0         4636     33:4636     0.247018 
     0         4605     32:4605      0         4636     33:4636     0.233476 
     0         4622     33:4622      0         4640    107:4640     0.474359 
     0         4622     33:4622      0         4670    107:4670     0.474359 
     0         4640    107:4640      0         4670    107:4670            1 
     0         4680     33:4680      0         4704     33:4704            1 
     0         4680     33:4680      0         4728     33:4728            1 
     0         4704     33:4704      0         4728     33:4728            1 
     0         4776     33:4776      0         4878     33:4878     0.369231 
     0         4878     33:4878      0         5106     33:5106     0.299145 
     0         4912    141:4912      0         5145     32:5145      0.23125 
     0         5120     32:5120      0         5166     32:5166     0.235971 
     0         5138     32:5138      0         5145     32:5145     0.257895 
     0         5138     32:5138      0         5221     32:5221     0.685139 
     0         5138     32:5138      0         5275     32:5275     0.686531 
     0         5145     31:5145      0         5302     31:5302     0.376219 
     0         5145     32:5145      0         5221     32:5221     0.525097 
     0         5145     32:5145      0         5275     32:5275     0.257895 
     0         5151    117:5151      0         5236     32:5236     0.289289 
     0         5221     32:5221      0         5275     32:5275     0.685139 
     0         5221     32:5221      0         5310     32:5310     0.531593 
     0         5275     32:5275      0         5310     32:5310     0.833333 
     0         5275     32:5275      0         5406     32:5406     0.355882 
     0         5309     32:5309      0         5310     32:5310     0.247362 
     0         5309     32:5309      0         5406     32:5406     0.715019 
     0         5309     32:5309      0         5438     32:5438      0.28483 
     0         5310     32:5310      0         5406     32:5406     0.446691 
     0         5310     32:5310      0         5438     32:5438     0.201754 
     0         5348    141:5348      0         5441    141:5441       0.4875 
     0         5356     31:5356      0         5386     32:5386     0.200017 
     0         5356     31:5356      0         5396     32:5396     0.208607 
     0         5356     31:5356      0         5445     32:5445     0.214032 
     0         5386     32:5386      0         5396     32:5396     0.388445 
     0         5406     32:5406      0         5438     32:5438      0.28483 
     0         5406     32:5406      0         5470     32:5470     0.862745 
     0         5406     32:5406      0         5571     32:5571     0.213904 
     0         5438     32:5438      0         5470     32:5470     0.330144 
     0         5441    141:5441      0         5470    141:5470     0.488095 
     0         5445     32:5445      0         5586    137:5586     0.231112 
     0         5470    141:5470      0         5618    147:5618      0.23125 
     0         5470    141:5470      0         5645    147:5645     0.231707 
     0         5571     32:5571      0         5768     32:5768     0.742134 
     0         5571     32:5571      0         5841     32:5841     0.742134 
     0         5586    137:5586      0         5618    147:5618     0.444444 
     0         5586    137:5586      0         5645    147:5645     0.384384 
     0         5586    137:5586      0         5803     32:5803     0.634453 
     0         5618    147:5618      0         5645    147:5645            1 
     0         5618    147:5618      0         5803     32:5803     0.384384 
     0         5618    147:5618      0         5942     32:5942      0.23125 
     0         5645    147:5645      0         5803     32:5803     0.336842 
     0         5645    147:5645      0         5942     32:5942     0.231707 
     0         5768     32:5768      0         5841     32:5841     0.822516 
     0         5768     32:5768      0         6073     31:6073          0.4 
     0         5768     32:5768      0         6163     32:6163     0.239456 
     0         5803     32:5803      0         6163     32:6163       0.3429 
     0         5841     32:5841      0         6073     31:6073          0.4 
     0         5841     32:5841      0         6163     32:6163     0.239456 
     0         6068    109:6068      0         6181    109:6181            1 
     0         6068    109:6068      0         6497    103:6497     0.259259 
     0         6073     31:6073      0         6259     31:6259     0.244907 
     0         6163     32:6163      0         6307     31:6307     0.388445 
     0         6163     32:6163      0         6497    103:6497     0.400368 
     0         6163     32:6163      0         6512    147:6512     0.525097 
     0         6181    109:6181      0         6497    103:6497     0.261261 
     0         6307     31:6307      0         6497    103:6497     0.200017 
     0         6497    103:6497      0         6512    147:6512     0.259259 
     0         6497    103:6497      0         6800     31:6800     0.219908 
     0         6503     32:6503      0         6800     31:6800     0.214377 
     0         6512    147:6512      0         6957    147:6957            1 
     0         7091    141:7091      0         7103    141:7103     0.584258 
     0         7112    107:7112      0         7130    107:7130            1 
     0         7621    147:7621      0         7680    147:7680     0.290422 
     0         7621    147:7621      0         7916    103:7916     0.292929 
     0         7621    147:7621      0         7997    147:7997     0.778378 
     0         7680    147:7680      0         7997    147:7997     0.568421 
     0         7680    147:7680      0         8048    147:8048     0.568421 
     0         7696    109:7696      0         7791    134:7791            1 
     0         7696    109:7696      0         7882    109:7882            1 
     0         7696    109:7696      0         7896    134:7896            1 
     0         7696    109:7696      0         7916    103:7916     0.292929 
     0         7791    134:7791      0         7882    109:7882            1 
     0         7791    134:7791      0         7896    134:7896            1 
     0         7791    134:7791      0         7916    103:7916     0.292929 
     0         7882    109:7882      0         7896    134:7896            1 
     0         7882    109:7882      0         7916    103:7916     0.292929 
     0         7882    109:7882      0         8231    109:8231            1 
     0         7896    134:7896      0         7916    103:7916     0.333333 
     0         7896    134:7896      0         8231    109:8231            1 
     0         7916    103:7916      0         8181    147:8181     0.292929 
     0         7916    103:7916      0         8231    109:8231     0.292929 
     0         7916    103:7916      0         8243    147:8243     0.290909 
     0         7916    103:7916      0         8260    109:8260      0.29484 
     0         7997    147:7997      0         8048    147:8048            1 
     0         7997    147:7997      0         8181    147:8181            1 
     0         7997    147:7997      0         8227    147:8227            1 
     0         7997    147:7997      0         8243    147:8243            1 
     0         8048    147:8048      0         8181    147:8181            1 
     0         8048    147:8048      0         8227    147:8227            1 
     0         8048    147:8048      0         8243    147:8243            1 
     0         8181    147:8181      0         8227    147:8227            1 
     0         8181    147:8181      0         8243    147:8243            1 
     0         8181    147:8181      0         8315    142:8315     0.292929 
     0         8181    147:8181      0         8361    147:8361            1 
     0         8227    147:8227      0         8243    147:8243            1 
     0         8227    147:8227      0         8361    147:8361            1 
     0         8227    147:8227      0         8373    147:8373            1 
     0         8231    109:8231      0         8260    109:8260            1 
     0         8231    109:8231      0         8278    109:8278            1 
     0         8231    109:8231      0         8304    109:8304            1 
     0         8231    109:8231      0         8315    142:8315     0.292929 
     0         8243    147:8243      0         8315    142:8315     0.290909 
     0         8243    147:8243      0         8361    147:8361            1 
     0         8243    147:8243      0         8373    147:8373            1 
     0         8243    147:8243      0         8376    147:8376            1 
     0         8260    109:8260      0         8278    109:8278            1 
     0         8260    109:8260      0         8304    109:8304            1 
     0         8260    109:8260      0         8315    142:8315      0.29484 
     0         8260    109:8260      0         8393    109:8393      0.72973 
     0         8260    109:8260      0         8395    109:8395            1 
     0         8278    109:8278      0         8304    109:8304            1 
     0         8278    109:8278      0         8315    142:8315      0.29484 
     0         8278    109:8278      0         8393    109:8393     0.729167 
     0         8278    109:8278      0         8395    109:8395            1 
     0         8304    109:8304      0         8315    142:8315     0.292929 
     0         8304    109:8304      0         8393    109:8393      0.72973 
     0         8304    109:8304      0         8395    109:8395            1 
     0         8315    142:8315      0         8373    147:8373     0.200017 
     0         8315    142:8315      0         8376    147:8376     0.200017 
     0         8315    142:8315      0         8393    109:8393     0.212121 
     0         8315    142:8315      0         8395    109:8395     0.290909 
     0         8315    142:8315      0         8403    147:8403     0.200017 
     0         8361    147:8361      0         8373    147:8373            1 
     0         8361    147:8361      0         8376    147:8376            1 
     0         8361    147:8361      0         8403    147:8403            1 
     0         8361    147:8361      0         8433    147:8433            1 
     0         8373    147:8373      0         8376    147:8376            1 
     0         8373    147:8373      0         8403    147:8403            1 
     0         8373    147:8373      0         8433    147:8433            1 
     0         8376    147:8376      0         8403    147:8403            1 
     0         8376    147:8376      0         8433    147:8433            1 
     0         8376    147:8376      0         8587    142:8587     0.200017 
     0         8393    109:8393      0         8395    109:8395     0.730263 
     0         8393    109:8393      0         8431    109:8431     0.316667 
     0         8393    109:8393      0         8587    142:8587     0.213759 
     0         8395    109:8395      0         8431    109:8431      0.23125 
     0         8395    109:8395      0         8587    142:8587     0.292929 
     0         8403    147:8403      0         8433    147:8433            1 
     0         8403    147:8403      0         8587    142:8587     0.200017 
     0         8433    147:8433      0         8587    142:8587     0.200017 
     0         8433    147:8433      0         9247    135:9247     0.200017 
     0         8587    142:8587      0         9143     35:9143     0.310345 
     0         8587    142:8587      0         9247    135:9247            1 
     0         8587    142:8587      0         9307    135:9307            1 
     0         9143     35:9143      0         9247    135:9247     0.310345 
     0         9143     35:9143      0         9307    135:9307     0.295567 
     0         9143     35:9143      0         9431    135:9431     0.217146 
     0         9143     35:9143      0         9632    103:9632     0.212567 
     0         9143     35:9143      0         9719    135:9719     0.232804 
     0         9143     35:9143      0         9736    135:9736     0.232804 
     0         9247    135:9247      0         9307    135:9307            1 
     0         9247    135:9247      0         9431    135:9431     0.878788 
     0         9247    135:9247      0         9632    103:9632     0.886111 
     0         9247    135:9247      0         9719    135:9719     0.886111 
     0         9247    135:9247      0         9736    135:9736     0.886111 
     0         9307    135:9307      0         9431    135:9431     0.870968 
     0         9307    135:9307      0         9632    103:9632     0.879765 
     0         9307    135:9307      0         9719    135:9719     0.878788 
     0         9307    135:9307      0         9736    135:9736     0.878788 
     0         9307    135:9307      0         9899    134:9899     0.331429 
     0         9431    135:9431      0         9632    103:9632            1 
     0         9431    135:9431      0         9719    135:9719            1 
     0         9431    135:9431      0         9736    135:9736            1 
     0         9431    135:9431      0         9899    134:9899     0.290909 
     0         9431    135:9431      0         9959    135:9959     0.878788 
     0         9431    135:9431      0         9966    135:9966     0.878788 
     0         9632    103:9632      0         9719    135:9719            1 
     0         9632    103:9632      0         9736    135:9736            1 
     0         9632    103:9632      0         9899    134:9899     0.261261 
     0         9632    103:9632      0         9959    135:9959     0.886111 
     0         9632    103:9632      0         9966    135:9966     0.886111 
     0         9719    135:9719      0         9736    135:9736            1 
     0         9719    135:9719      0         9899    134:9899     0.257143 
     0         9719    135:9719      0         9959    135:9959     0.885057 
     0         9719    135:9719      0         9966    135:9966     0.885057 
     0         9719    135:9719      0        10009   135:10009     0.885057 
     0         9736    135:9736      0         9899    134:9899     0.257143 
     0         9736    135:9736      0         9959    135:9959     0.885057 
     0         9736    135:9736      0         9966    135:9966     0.885057 
     0         9736    135:9736      0        10009   135:10009     0.885057 
     0         9736    135:9736      0        10050   135:10050            1 
     0         9899    134:9899      0         9959    135:9959     0.290909 
     0         9899    134:9899      0         9966    135:9966     0.290909 
     0         9899    134:9899      0        10009   135:10009     0.290909 
     0         9899    134:9899      0        10050   135:10050     0.257143 
     0         9899    134:9899      0        10086   162:10086     0.442857 
     0         9959    135:9959      0         9966    135:9966            1 
     0         9959    135:9959      0        10009   135:10009            1 
     0         9959    135:9959      0        10050   135:10050     0.886111 
     0         9966    135:9966      0        10009   135:10009            1 
     0         9966    135:9966      0        10050   135:10050     0.886111 
     0         9966    135:9966      0        10193   142:10193     0.885057 
     0        10009   135:10009      0        10050   135:10050     0.886111 
     0        10009   135:10009      0        10193   142:10193     0.885057 
     0        10009   135:10009      0        10400   147:10400     0.292929 
     0        10009   135:10009      0        10402   137:10402     0.368097 
     0        10050   135:10050      0        10193   142:10193            1 
     0        10050   135:10050      0        10400   147:10400     0.259259 
     0        10050   135:10050      0        10402   137:10402     0.315583 
     0        10086   162:10086      0        10091   162:10091     0.353339 
     0        10193   142:10193      0        10400   147:10400     0.257143 
     0        10193   142:10193      0        10402   137:10402     0.315583 
     0        10193   142:10193      0        10761   147:10761     0.257143 
     0        10400   147:10400      0        10402   137:10402     0.382716 
     0        10400   147:10400      0        10761   147:10761            1 
     0        10400   147:10400      0        10940   147:10940            1 
     0        10400   147:10400      0        10959   147:10959            1 
     0        10400   147:10400      0        10971   147:10971            1 
     0        10402   137:10402      0        10761   147:10761     0.382716 
     0        10402   137:10402      0        10940   147:10940     0.382716 
     0        10402   137:10402      0        10959   147:10959     0.382716 
     0        10402   137:10402      0        10971   147:10971     0.382716 
     0        10761   147:10761      0        10940   147:10940            1 
     0        10761   147:10761      0        10959   147:10959            1 
     0        10761   147:10761      0        10971   147:10971            1 
     0        10940   147:10940      0        10959   147:10959            1 
     0        10940   147:10940      0        10971   147:10971            1 
     0        10959   147:10959      0        10971   147:10971            1 
     0        11708   151:11708      0        12612   159:12612     0.611111 
     0        12059   141:12059      0        12082   141:12082            1 
     0        12059   141:12059      0        12104   141:12104     0.778378 
     0        12082   141:12082      0        12104   141:12104     0.778378 
     0        12104   141:12104      0        13748   102:13748     0.777778 
     0        12612   159:12612      0        14155   135:14155     0.465241 
     0        13748   102:13748      0        14155   135:14155     0.331429 
     0        13748   102:13748      0        14174   109:14174     0.313725 
     0        13748   102:13748      0        14533    80:14533            1 
     0        13903   109:13903      0        14155   135:14155     0.364069 
     0        14155   135:14155      0        14174   109:14174     0.556818 
     0        14155   135:14155      0        14533    80:14533     0.292929 
     0        14174   109:14174      0        14204   109:14204     0.249084 
     0        14174   109:14174      0        14533    80:14533     0.252583 
     0        14204   109:14204      0        14209   109:14209        0.475 
     0        14533    80:14533      0        15062   161:15062      0.52381 
     0        14533    80:14533      0        15088   161:15088     0.444444 
     0        14533    80:14533      0        15112   161:15112     0.445946 
     0        14541   162:14541      0        15126    35:15126     0.297297 
     0        14541   162:14541      0        15128    35:15128     0.297297 
     0        14570    46:14570      0        14739   106:14739     0.230769 
     0        14570    46:14570      0        15062   161:15062     0.210069 
     0        15062   161:15062      0        15088   161:15088     0.475264 
     0        15062   161:15062      0        15112   161:15112     0.475264 
     0        15062   161:15062      0        15130   102:15130     0.522449 
     0        15088   161:15088      0        15112   161:15112     0.713513 
     0        15088   161:15088      0        15130   102:15130     0.522449 
     0        15112   161:15112      0        15130   102:15130     0.384384 
     0        15126    35:15126      0        15128    35:15128            1 
     0        15126    35:15126      0        15135    35:15135            1 
     0        15126    35:15126      0        15407    35:15407            1 
     0        15126    35:15126      0        15431    35:15431            1 
     0        15128    35:15128      0        15135    35:15135            1 
     0        15128    35:15128      0        15407    35:15407            1 
     0        15128    35:15128      0        15431    35:15431            1 
     0        15130   102:15130      0        15526   161:15526     0.382716 
     0        15135    35:15135      0        15407    35:15407            1 
     0        15135    35:15135      0        15431    35:15431            1 
     0        15407    35:15407      0        15431    35:15431            1 
     0        15407    35:15407      0        15987    35:15987            1 
     0        15431    35:15431      0        15987    35:15987            1 
     0        15431    35:15431      0        16124    35:16124            1 
     0        15526   161:15526      0        15702   103:15702     0.492063 
     0        15526   161:15526      0        15714   103:15714     0.382716 
     0        15526   161:15526      0        15861   102:15861     0.486105 
     0        15702   103:15702      0        15714   103:15714     0.778378 
     0        15702   103:15702      0        15861   102:15861     0.673469 
     0        15714   103:15714      0        15861   102:15861      0.52381 
     0        15767   103:15767      0        15861   102:15861     0.255208 
     0        15987    35:15987      0        16124    35:16124            1 
     0        15987    35:15987      0        16130    35:16130            1 
     0        15987    35:15987      0        16170    35:16170            1 
     0        15987    35:15987      0        16182    35:16182            1 
     0        15987    35:15987      0        16185    35:16185            1 
     0        16124    35:16124      0        16130    35:16130            1 
     0        16124    35:16124      0        16170    35:16170            1 
     0        16124    35:16124      0        16182    35:16182            1 
     0        16124    35:16124      0        16185    35:16185            1 
     0        16124    35:16124      0        16484   156:16484     0.316667 
     0        16130    35:16130      0        16170    35:16170            1 
     0        16130    35:16130      0        16182    35:16182            1 
     0        16130    35:16130      0        16185    35:16185            1 
     0        16130    35:16130      0        16484   156:16484     0.316667 
     0        16170    35:16170      0        16182    35:16182            1 
     0        16170    35:16170      0        16185    35:16185            1 
     0        16170    35:16170      0        16484   156:16484     0.316667 
     0        16182    35:16182      0        16185    35:16185            1 
     0        16182    35:16182      0        16484   156:16484     0.316667 
     0        16185    35:16185      0        16484   156:16484     0.316667 
     0        16185    35:16185      0        16652    35:16652            1 
     0        16382   161:16382      0        16509   161:16509     0.254449 
     0        16484   156:16484      0        16652    35:16652     0.316667 
     0        16484   156:16484      0        16660    35:16660     0.317073 
     0        16484   156:16484      0        16691    35:16691     0.316667 
     0        16484   156:16484      0        16730    35:16730     0.316667 
     0        16652    35:16652      0        16660    35:16660            1 
     0        16652    35:16652      0        16691    35:16691            1 
     0        16652    35:16652      0        16730    35:16730            1 
     0        16660    35:16660      0        16691    35:16691            1 
     0        16660    35:16660      0        16730    35:16730            1 
     0        16691    35:16691      0        16730    35:16730            1 
     0        17013   151:17013      0        17359   113:17359     0.289289 
     0        17359   113:17359      0        17792   106:17792     0.230769 
     0        17722   106:17722      0        17801   106:17801            1 
     0        17722   106:17722      0        18216    86:18216            1 
     0        17722   106:17722      0        18325    86:18325     0.849265 
     0        17722   106:17722      0        18476   109:18476     0.440559 
     0        17801   106:17801      0        18216    86:18216            1 
     0        17801   106:17801      0        18325    86:18325     0.849265 
     0        17801   106:17801      0        18476   109:18476     0.440559 
     0        18216    86:18216      0        18325    86:18325            1 
     0        18216    86:18216      0        18476   109:18476     0.440559 
     0        18325    86:18325      0        18476   109:18476     0.443439 
     0        18325    86:18325      0        18596    86:18596            1 
     0        18384    35:18384      0        18394    35:18394            1 
     0        18384    35:18384      0        18485    35:18485            1 
     0        18394    35:18394      0        18485    35:18485            1 
     0        18476   109:18476      0        18528   132:18528     0.232848 
     0        18476   109:18476      0        18596    86:18596     0.440559 
     0        18476   109:18476      0        18809   120:18809     0.602978 
     0        18485    35:18485      0        18722    35:18722            1 
     0        18485    35:18485      0        18914    35:18914            1 
     0        18596    86:18596      0        18809   120:18809      0.73064 
     0        18722    35:18722      0        18914    35:18914            1 
     0        18722    35:18722      0        18923    35:18923            1 
     0        18722    35:18722      0        19017    35:19017            1 
     0        18914    35:18914      0        18923    35:18923            1 
     0        18914    35:18914      0        19017    35:19017            1 
     0        18923    35:18923      0        19017    35:19017            1 
     0        18998    35:18998      0        19215   132:19215            1 
     0        18998    35:18998      0        19257   132:19257            1 
     0        18998    35:18998      0        19510   102:19510            1 
     0        19215   132:19215      0        19257   132:19257            1 
     0        19215   132:19215      0        19510   102:19510            1 
     0        19215   132:19215      0        19727   132:19727            1 
     0        19257   132:19257      0        19510   102:19510            1 
     0        19257   132:19257      0        19727   132:19727            1 
     0        19510   102:19510      0        19727   132:19727            1 
     0        19958    79:19958      0        20355    94:20355       0.4875 
     0        20718   156:20718      0        20722   156:20722            1 
     0        21167   137:21167      0        21251   102:21251     0.486105 
     0        21167   137:21167      0        21336   137:21336     0.388445 
     0        21190    86:21190      0        21198    86:21198            1 
     0        21251   102:21251      0        21336   137:21336     0.270865 
     0        21251   102:21251      0        21420   132:21420     0.444444 
     0        21336   137:21336      0        21378   141:21378     0.473389 
     0        21336   137:21336      0        21420   132:21420     0.777143 
     0        21378   141:21378      0        21420   132:21420     0.628571 
     0        21420   132:21420      0        21699    80:21699            1 
     0        21641   157:21641      0        21649   157:21649            1 
     0        21641   157:21641      0        22162    46:22162     0.230769 
     0        21649   157:21649      0        22162    46:22162     0.230769 
     0        21699    80:21699      0        21709    80:21709            1 
     0        21699    80:21699      0        22010   109:22010     0.238095 
     0        21699    80:21699      0        22267   137:22267     0.388445 
     0        21709    80:21709      0        22010   109:22010     0.238095 
     0        21709    80:21709      0        22267   137:22267     0.388445 
     0        22010   109:22010      0        22318    86:22318     0.393939 
     0        22193    35:22193      0        22484    35:22484            1 
     0        22992    57:22992      0        23387    46:23387     0.474359 
     0        22992    57:22992      0        23390    46:23390     0.474359 
     0        22992    57:22992      0        23547   111:23547     0.247104 
     0        23078   106:23078      0        23348   120:23348     0.277778 
     0        23348   120:23348      0        23387    46:23387     0.279279 
     0        23348   120:23348      0        23390    46:23390     0.279279 
     0        23348   120:23348      0        23547   111:23547      0.73064 
     0        23348   120:23348      0        23592   151:23592            1 
     0        23348   120:23348      0        23622   111:23622     0.705882 
     0        23387    46:23387      0        23390    46:23390            1 
     0        23387    46:23387      0        23547   111:23547     0.380952 
     0        23387    46:23387      0        23622   111:23622     0.313725 
     0        23390    46:23390      0        23547   111:23547     0.380952 
     0        23390    46:23390      0        23622   111:23622     0.313725 
     0        23547   111:23547      0        23592   151:23592      0.73064 
     0        23547   111:23547      0        23622   111:23622            1 
     0        23547   111:23547      0        24258   109:24258     0.443439 
     0        23592   151:23592      0        23622   111:23622     0.707143 
     0        23592   151:23592      0        24258   109:24258     0.542411 
     0        23592   151:23592      0        24329   109:24329     0.490909 
     0        23622   111:23622      0        24258   109:24258     0.369231 
     0        23622   111:23622      0        24329   109:24329     0.330612 
     0        23622   111:23622      0        24331   109:24331     0.330612 
     0        23622   111:23622      0        24337   109:24337     0.330612 
     0        24258   109:24258      0        24329   109:24329     0.898765 
     0        24258   109:24258      0        24331   109:24331     0.898765 
     0        24258   109:24258      0        24337   109:24337     0.898765 
     0        24258   109:24258      0        24413   109:24413            1 
     0        24258   109:24258      0        24417   109:24417            1 
     0        24258   109:24258      0        24531   109:24531            1 
     0        24258   109:24258      0        24580    86:24580     0.397059 
     0        24329   109:24329      0        24331   109:24331            1 
     0        24329   109:24329      0        24337   109:24337            1 
     0        24329   109:24329      0        24413   109:24413     0.898765 
     0        24329   109:24329      0        24417   109:24417     0.898765 
     0        24329   109:24329      0        24531   109:24531     0.898765 
     0        24329   109:24329      0        24580    86:24580     0.356863 
     0        24331   109:24331      0        24337   109:24337            1 
     0        24331   109:24331      0        24413   109:24413     0.898765 
     0        24331   109:24331      0        24417   109:24417     0.898765 
     0        24331   109:24331      0        24531   109:24531     0.898765 
     0        24331   109:24331      0        24580    86:24580     0.356863 
     0        24337   109:24337      0        24413   109:24413     0.898765 
     0        24337   109:24337      0        24417   109:24417     0.898765 
     0        24337   109:24337      0        24531   109:24531     0.898765 
     0        24337   109:24337      0        24580    86:24580     0.356863 
     0        24413   109:24413      0        24417   109:24417            1 
     0        24413   109:24413      0        24531   109:24531            1 
     0        24413   109:24413      0        24580    86:24580     0.393939 
     0        24413   109:24413      0        24754    86:24754     0.440559 
     0        24417   109:24417      0        24531   109:24531            1 
     0        24417   109:24417      0        24580    86:24580     0.393939 
     0        24417   109:24417      0        24754    86:24754     0.440559 
     0        24417   109:24417      0        24757    86:24757     0.440559 
     0        24531   109:24531      0        24580    86:24580     0.393939 
     0        24531   109:24531      0        24754    86:24754     0.440559 
     0        24531   109:24531      0        24757    86:24757     0.440559 
     0        24580    86:24580      0        24728   106:24728     0.382239 
     0        24580    86:24580      0        24754    86:24754            1 
     0        24580    86:24580      0        24757    86:24757            1 
     0        24580    86:24580      0        24847   109:24847     0.393939 
     0        24728   106:24728      0        24754    86:24754     0.382239 
     0        24728   106:24728      0        24757    86:24757     0.382239 
     0        24754    86:24754      0        24757    86:24757            1 
     0        24754    86:24754      0        24847   109:24847     0.440559 
     0        24754    86:24754      0        24917    86:24917            1 
     0        24757    86:24757      0        24847   109:24847     0.440559 
     0        24757    86:24757      0        24917    86:24917            1 
     0        24757    86:24757      0        24929   106:24929            1 
     0        24838   132:24838      0        24860   109:24860            1 
     0        24847   109:24847      0        24917    86:24917     0.393939 
     0        24847   109:24847      0        24929   106:24929     0.397059 
     0        24847   109:24847      0        24959    86:24959     0.393939 
     0        24917    86:24917      0        24929   106:24929            1 
     0        24917    86:24917      0        24959    86:24959            1 
     0        24929   106:24929      0        24959    86:24959            1 
     0        25285    35:25285      0        25364    35:25364            1 
     0        25285   132:25285      0        25294   132:25294     0.778378 
     0        25285   132:25285      0        25331   132:25331            1 
     0        25285   132:25285      0        25459    83:25459     0.333333 
     0        25294   132:25294      0        25331   132:25331     0.778378 
     0        25294   132:25294      0        25459    83:25459     0.259259 
     0        25331   132:25331      0        25459    83:25459     0.333333 
     0        25472    46:25472      0        25671    46:25671     0.903382 
     0        26774    35:26774      0        27039    46:27039     0.513185 
     0        26774    35:26774      0        27045    46:27045     0.419238 
     0        26774    35:26774      0        27058    46:27058     0.409613 
     0        26865   151:26865      0        27359   106:27359      0.73064 
     0        27039    46:27039      0        27045    46:27045     0.823158 
     0        27039    46:27039      0        27058    46:27058     0.904977 
     0        27045    46:27045      0        27058    46:27058     0.744939 
     0        27201    80:27201      0        27211    80:27211     0.809524 
     0        27201    80:27201      0        27324    80:27324            1 
     0        27201    80:27201      0        27431   137:27431     0.809524 
     0        27201    80:27201      0        27991    80:27991            1 
     0        27211    80:27211      0        27324    80:27324     0.777778 
     0        27211    80:27211      0        27431   137:27431            1 
     0        27211    80:27211      0        27991    80:27991     0.810185 
     0        27324    80:27324      0        27431   137:27431     0.777778 
     0        27324    80:27324      0        27991    80:27991            1 
     0        27359   106:27359      0        27520    86:27520            1 
     0        27359   106:27359      0        27909   104:27909     0.713513 
     0        27431   137:27431      0        27991    80:27991     0.810185 
     0        27431   137:27431      0        28576    80:28576            1 
     0        27520    86:27520      0        27909   104:27909     0.847656 
     0        27594    35:27594      0        28105    35:28105     0.213759 
     0        27594    35:27594      0        28124    35:28124     0.241667 
     0        27594    35:27594      0        28239    35:28239     0.213759 
     0        27991    80:27991      0        28576    80:28576     0.810185 
     0        27991    80:27991      0        28579    80:28579            1 
     0        27991    80:27991      0        28678   141:28678     0.595102 
     0        28105    35:28105      0        28124    35:28124            1 
     0        28105    35:28105      0        28239    35:28239            1 
     0        28105    35:28105      0        28582    35:28582            1 
     0        28124    35:28124      0        28239    35:28239            1 
     0        28124    35:28124      0        28582    35:28582            1 
     0        28239    35:28239      0        28582    35:28582            1 
     0        28576    80:28576      0        28579    80:28579     0.810185 
     0        28576    80:28576      0        28678   141:28678     0.809524 
     0        28576    80:28576      0        28813    80:28813     0.810185 
     0        28576    80:28576      0        28822   134:28822     0.777143 
     0        28579    80:28579      0        28678   141:28678     0.595102 
     0        28579    80:28579      0        28813    80:28813            1 
     0        28579    80:28579      0        28822   134:28822            1 
     0        28579    80:28579      0        28880    80:28880            1 
     0        28678   141:28678      0        28813    80:28813     0.595102 
     0        28678   141:28678      0        28822   134:28822     0.777778 
     0        28678   141:28678      0        28880    80:28880     0.595102 
     0        28678   141:28678      0        28882   134:28882     0.777778 
     0        28678   141:28678      0        28985    80:28985     0.595102 
     0        28792   120:28792      0        28804   120:28804            1 
     0        28792   120:28792      0        28870   120:28870            1 
     0        28804   120:28804      0        28870   120:28870            1 
     0        28813    80:28813      0        28822   134:28822            1 
     0        28813    80:28813      0        28880    80:28880            1 
     0        28813    80:28813      0        28882   134:28882            1 
     0        28813    80:28813      0        28985    80:28985            1 
     0        28813    80:28813      0        29171   102:29171     0.428571 
     0        28813    80:28813      0        29183   134:29183            1 
     0        28822   134:28822      0        28880    80:28880            1 
     0        28822   134:28822      0        28882   134:28882            1 
     0        28822   134:28822      0        28985    80:28985            1 
     0        28822   134:28822      0        29171   102:29171     0.380952 
     0        28822   134:28822      0        29183   134:29183            1 
     0        28870   120:28870      0        29752   151:29752     0.870968 
     0        28880    80:28880      0        28882   134:28882            1 
     0        28880    80:28880      0        28985    80:28985            1 
     0        28880    80:28880      0        29171   102:29171     0.428571 
     0        28880    80:28880      0        29183   134:29183            1 
     0        28882   134:28882      0        28985    80:28985            1 
     0        28882   134:28882      0        29171   102:29171     0.382716 
     0        28882   134:28882      0        29183   134:29183            1 
     0        28926    46:28926      0        29171   102:29171     0.341838 
     0        28926    46:28926      0        29945    35:29945     0.517647 
     0        28985    80:28985      0        29171   102:29171     0.428571 
     0        28985    80:28985      0        29183   134:29183            1 
     0        28985    80:28985      0        30311   102:30311     0.777778 
     0        29171   102:29171      0        29183   134:29183     0.382716 
     0        29171   102:29171      0        30311   102:30311     0.333333 
     0        29183   134:29183      0        30311   102:30311            1 
     0        29183   134:29183      0        30696   134:30696            1 
     0        29752   151:29752      0        30028   151:30028            1 
     0        29945    35:29945      0        30024    35:30024     0.215311 
     0        30311   102:30311      0        30696   134:30696            1 
     0        30311   102:30311      0        30714   134:30714            1 
     0        30311   102:30311      0        30934    80:30934     0.777143 
     0        30311   102:30311      0        31044   134:31044            1 
     0        30696   134:30696      0        30714   134:30714            1 
     0        30696   134:30696      0        30934    80:30934     0.777778 
     0        30696   134:30696      0        31044   134:31044            1 
     0        30696   134:30696      0        31179   145:31179     0.230769 
     0        30714   134:30714      0        30934    80:30934            1 
     0        30714   134:30714      0        31044   134:31044            1 
     0        30714   134:30714      0        31179   145:31179     0.230769 
     0        30934    80:30934      0        31044   134:31044     0.777143 
     0        30934    80:30934      0        31179   145:31179     0.228571 
     0        31000   145:31000      0        31109   145:31109            1 
     0        31000   145:31000      0        31136   145:31136     0.487179 
     0        31000   145:31000      0        31143   145:31143       0.4875 
     0        31000   145:31000      0        31196   145:31196            1 
     0        31000   145:31000      0        31285   145:31285            1 
     0        31000   145:31000      0        31311   145:31311            1 
     0        31044   134:31044      0        31179   145:31179     0.228571 
     0        31044   134:31044      0        31240   145:31240     0.230769 
     0        31109   145:31109      0        31136   145:31136       0.4875 
     0        31109   145:31109      0        31143   145:31143     0.487805 
     0        31109   145:31109      0        31196   145:31196            1 
     0        31109   145:31109      0        31285   145:31285            1 
     0        31109   145:31109      0        31311   145:31311            1 
     0        31136   145:31136      0        31143   145:31143            1 
     0        31136   145:31136      0        31196   145:31196     0.487179 
     0        31136   145:31136      0        31285   145:31285     0.486842 
     0        31136   145:31136      0        31311   145:31311     0.487179 
     0        31143   145:31143      0        31196   145:31196       0.4875 
     0        31143   145:31143      0        31285   145:31285     0.487179 
     0        31143   145:31143      0        31311   145:31311       0.4875 
     0        31179   145:31179      0        31240   145:31240            1 
     0        31179   145:31179      0        31939   100:31939     0.895408 
     0        31196   145:31196      0        31285   145:31285            1 
     0        31196   145:31196      0        31311   145:31311            1 
     0        31240   145:31240      0        31939   100:31939      0.89418 
     0        31285   145:31285      0        31311   145:31311            1 
     0        31939    35:31939      0        31950    35:31950            1 
     0        31939    35:31939      0        31974    35:31974            1 
     0        31939    35:31939      0        31985    35:31985            1 
     0        31939   100:31939      0        32131   106:32131     0.206349 
     0        31939   100:31939      0        32147   106:32147     0.206349 
     0        31939   100:31939      0        32164    92:32164     0.397059 
     0        31939   100:31939      0        32280    80:32280     0.206349 
     0        31950    35:31950      0        31974    35:31974            1 
     0        31950    35:31950      0        31985    35:31985            1 
     0        31974    35:31974      0        31985    35:31985            1 
     0        32131   106:32131      0        32147   106:32147            1 
     0        32131   106:32131      0        32164    92:32164      0.52381 
     0        32131   106:32131      0        32293   145:32293     0.230769 
     0        32131   106:32131      0        32354   104:32354     0.444444 
     0        32131   106:32131      0        32359   104:32359     0.444444 
     0        32131   106:32131      0        32380   104:32380     0.444444 
     0        32147   106:32147      0        32164    92:32164      0.52381 
     0        32147   106:32147      0        32293   145:32293     0.230769 
     0        32147   106:32147      0        32354   104:32354     0.444444 
     0        32147   106:32147      0        32359   104:32359     0.444444 
     0        32147   106:32147      0        32380   104:32380     0.444444 
     0        32147   106:32147      0        32427    92:32427      0.52381 
     0        32164    92:32164      0        32293   145:32293     0.443439 
     0        32164    92:32164      0        32354   104:32354     0.849265 
     0        32164    92:32164      0        32359   104:32359     0.849265 
     0        32164    92:32164      0        32380   104:32380     0.849265 
     0        32164    92:32164      0        32427    92:32427            1 
     0        32280    80:32280      0        32293   145:32293     0.230769 
     0        32280    80:32280      0        32358   132:32358     0.777778 
     0        32280    80:32280      0        32455   132:32455     0.777143 
     0        32280    80:32280      0        32507   102:32507            1 
     0        32280    80:32280      0        32515   100:32515     0.259259 
     0        32293   145:32293      0        32354   104:32354     0.519231 
     0        32293   145:32293      0        32358   132:32358     0.299145 
     0        32293   145:32293      0        32359   104:32359     0.519231 
     0        32293   145:32293      0        32380   104:32380     0.519231 
     0        32293   145:32293      0        32427    92:32427     0.440559 
     0        32293   145:32293      0        32455   132:32455     0.294118 
     0        32293   145:32293      0        32507   102:32507     0.230769 
     0        32293   145:32293      0        32515   100:32515     0.891247 
     0        32293   145:32293      0        32550   102:32550     0.230769 
     0        32354   104:32354      0        32359   104:32359            1 
     0        32354   104:32354      0        32380   104:32380            1 
     0        32354   104:32354      0        32427    92:32427     0.849265 
     0        32354   104:32354      0        32515   100:32515     0.583333 
     0        32358   132:32358      0        32455   132:32455            1 
     0        32358   132:32358      0        32507   102:32507     0.778378 
     0        32358   132:32358      0        32515   100:32515     0.335648 
     0        32358   132:32358      0        32550   102:32550     0.778378 
     0        32359   104:32359      0        32380   104:32380            1 
     0        32359   104:32359      0        32427    92:32427     0.849265 
     0        32359   104:32359      0        32515   100:32515     0.583333 
     0        32380   104:32380      0        32427    92:32427     0.849265 
     0        32380   104:32380      0        32515   100:32515     0.583333 
     0        32427    92:32427      0        32515   100:32515     0.494949 
     0        32427    92:32427      0        33062    92:33062            1 
     0        32455   132:32455      0        32507   102:32507     0.777778 
     0        32455   132:32455      0        32515   100:32515     0.330882 
     0        32455   132:32455      0        32550   102:32550     0.777143 
     0        32507   102:32507      0        32515   100:32515     0.259259 
     0        32507   102:32507      0        32550   102:32550            1 
     0        32507   102:32507      0        33255   132:33255     0.777778 
     0        32515   100:32515      0        32550   102:32550     0.259259 
     0        32515   100:32515      0        33062    92:33062     0.494949 
     0        32515   100:32515      0        33065    92:33065     0.494949 
     0        32515   100:32515      0        33370    92:33370     0.494949 
     0        32550   102:32550      0        33255   132:33255     0.777778 
     0        32705   145:32705      0        32966   142:32966     0.224377 
     0        32966   142:32966      0        33424    35:33424      0.24812 
     0        33062    92:33062      0        33065    92:33065            1 
     0        33062    92:33062      0        33370    92:33370            1 
     0        33062    92:33062      0        33427    92:33427            1 
     0        33065    92:33065      0        33370    92:33370            1 
     0        33065    92:33065      0        33427    92:33427            1 
     0        33370    92:33370      0        33427    92:33427            1 
     0        33424    35:33424      0        33436    35:33436            1 
     0        33424    35:33424      0        33442    35:33442     0.679687 
     0        33424    35:33424      0        33527    46:33527     0.342246 
     0        33427    92:33427      0        33703    92:33703            1 
     0        33436    35:33436      0        33442    35:33442     0.679687 
     0        33436    35:33436      0        33527    46:33527     0.338235 
     0        33436    35:33436      0        33796    35:33796     0.677419 
     0        33442    35:33442      0        33527    46:33527     0.513185 
     0        33442    35:33442      0        33796    35:33796            1 
     0        33510   142:33510      0        33515   142:33515            1 
     0        33527    46:33527      0        33796    35:33796     0.513185 
     0        33703    92:33703      0        33817    92:33817            1 
     0        33703    92:33703      0        33822    92:33822            1 
     0        33703    92:33703      0        33829    92:33829            1 
     0        33796    35:33796      0        33991    46:33991     0.409613 
     0        33817    92:33817      0        33822    92:33822            1 
     0        33817    92:33817      0        33829    92:33829            1 
     0        33817    92:33817      0        34227   145:34227     0.443439 
     0        33822    92:33822      0        33829    92:33829            1 
     0        33822    92:33822      0        34227   145:34227     0.440559 
     0        33829    92:33829      0        34227   145:34227     0.440559 
     0        33829    92:33829      0        34447    92:34447            1 
     0        33908   132:33908      0        33910   134:33910     0.398236 
     0        33908   132:33908      0        33911   132:33911            1 
     0        33908   132:33908      0        34227   145:34227     0.230769 
     0        33910   134:33910      0        33911   132:33911     0.398236 
     0        33910   134:33910      0        34227   145:34227     0.299145 
     0        33911   132:33911      0        34227   145:34227     0.230769 
     0        33991    46:33991      0        34295    46:34295            1 
     0        33991    46:33991      0        34519    46:34519            1 
     0        33991    46:33991      0        34526    46:34526            1 
     0        33991    46:33991      0        34551    46:34551            1 
     0        34191   145:34191      0        34238   145:34238            1 
     0        34227   145:34227      0        34447    92:34447     0.440559 
     0        34227   145:34227      0        34521    92:34521     0.440559 
     0        34227   145:34227      0        34560   100:34560     0.885057 
     0        34295    46:34295      0        34519    46:34519            1 
     0        34295    46:34295      0        34526    46:34526            1 
     0        34295    46:34295      0        34551    46:34551            1 
     0        34295    46:34295      0        34631    46:34631     0.901961 
     0        34447    92:34447      0        34521    92:34521            1 
     0        34447    92:34447      0        34560   100:34560      0.46281 
     0        34519    46:34519      0        34526    46:34526            1 
     0        34519    46:34519      0        34551    46:34551            1 
     0        34519    46:34519      0        34631    46:34631     0.901961 
     0        34521    92:34521      0        34560   100:34560      0.46281 
     0        34526    46:34526      0        34551    46:34551            1 
     0        34526    46:34526      0        34631    46:34631     0.901961 
     0        34551    46:34551      0        34631    46:34631     0.903529 
     0        34560   100:34560      0        34732   142:34732     0.333333 
     0        34560   100:34560      0        35134   100:35134     0.292929 
     0        34560   100:34560      0        35286   100:35286     0.290909 
     0        34732   142:34732      0        35134   100:35134      0.72973 
     0        34732   142:34732      0        35286   100:35286     0.729167 
     0        35082    46:35082      0        35390    46:35390            1 
     0        35082    46:35082      0        35574    46:35574            1 
     0        35082    46:35082      0        35594    46:35594     0.486842 
     0        35082    46:35082      0        35601    46:35601            1 
     0        35082    46:35082      0        35967    46:35967            1 
     0        35134   100:35134      0        35286   100:35286            1 
     0        35390    46:35390      0        35574    46:35574            1 
     0        35390    46:35390      0        35594    46:35594     0.487179 
     0        35390    46:35390      0        35601    46:35601            1 
     0        35390    46:35390      0        35967    46:35967            1 
     0        35390    46:35390      0        36082    46:36082            1 
     0        35390    46:35390      0        36085    46:36085            1 
     0        35426    92:35426      0        36118   106:36118      0.52381 
     0        35574    46:35574      0        35594    46:35594     0.487179 
     0        35574    46:35574      0        35601    46:35601            1 
     0        35574    46:35574      0        35967    46:35967            1 
     0        35574    46:35574      0        36082    46:36082            1 
     0        35574    46:35574      0        36085    46:36085            1 
     0        35594    46:35594      0        35601    46:35601       0.4875 
     0        35594    46:35594      0        35967    46:35967     0.487179 
     0        35594    46:35594      0        36082    46:36082     0.487179 
     0        35594    46:35594      0        36085    46:36085     0.487179 
     0        35594    46:35594      0        36313   145:36313            1 
     0        35601    46:35601      0        35967    46:35967            1 
     0        35601    46:35601      0        36082    46:36082            1 
     0        35601    46:35601      0        36085    46:36085            1 
     0        35601    46:35601      0        36313   145:36313     0.487179 
     0        35601    46:35601      0        36415   145:36415     0.487179 
     0        35967    46:35967      0        36082    46:36082            1 
     0        35967    46:35967      0        36085    46:36085            1 
     0        35967    46:35967      0        36313   145:36313       0.4875 
     0        35967    46:35967      0        36415   145:36415       0.4875 
     0        35967    46:35967      0        36421   145:36421       0.4875 
     0        35967    46:35967      0        36427    46:36427            1 
     0        36082    46:36082      0        36085    46:36085            1 
     0        36082    46:36082      0        36313   145:36313       0.4875 
     0        36082    46:36082      0        36415   145:36415       0.4875 
     0        36082    46:36082      0        36421   145:36421       0.4875 
     0        36082    46:36082      0        36427    46:36427            1 
     0        36082    46:36082      0        36457    46:36457            1 
     0        36082    46:36082      0        36465    46:36465            1 
     0        36085    46:36085      0        36313   145:36313       0.4875 
     0        36085    46:36085      0        36415   145:36415       0.4875 
     0        36085    46:36085      0        36421   145:36421       0.4875 
     0        36085    46:36085      0        36427    46:36427            1 
     0        36085    46:36085      0        36457    46:36457            1 
     0        36085    46:36085      0        36465    46:36465            1 
     0        36085    46:36085      0        36467    46:36467            1 
     0        36155    93:36155      0        36624   145:36624     0.265306 
     0        36313   145:36313      0        36415   145:36415            1 
     0        36313   145:36313      0        36421   145:36421            1 
     0        36313   145:36313      0        36427    46:36427     0.487179 
     0        36313   145:36313      0        36457    46:36457       0.4875 
     0        36313   145:36313      0        36465    46:36465       0.4875 
     0        36313   145:36313      0        36467    46:36467       0.4875 
     0        36313   145:36313      0        36543    46:36543       0.4875 
     0        36313   145:36313      0        36694    46:36694     0.487179 
     0        36415   145:36415      0        36421   145:36421            1 
     0        36415   145:36415      0        36427    46:36427     0.487179 
     0        36415   145:36415      0        36457    46:36457       0.4875 
     0        36415   145:36415      0        36465    46:36465       0.4875 
     0        36415   145:36415      0        36467    46:36467       0.4875 
     0        36415   145:36415      0        36543    46:36543       0.4875 
     0        36415   145:36415      0        36694    46:36694     0.487179 
     0        36415   145:36415      0        36757    46:36757            1 
     0        36421   145:36421      0        36427    46:36427       0.4875 
     0        36421   145:36421      0        36457    46:36457       0.4875 
     0        36421   145:36421      0        36465    46:36465     0.487805 
     0        36421   145:36421      0        36467    46:36467     0.487805 
     0        36421   145:36421      0        36543    46:36543       0.4875 
     0        36421   145:36421      0        36694    46:36694     0.487179 
     0        36421   145:36421      0        36757    46:36757            1 
     0        36427    46:36427      0        36457    46:36457            1 
     0        36427    46:36427      0        36465    46:36465            1 
     0        36427    46:36427      0        36467    46:36467            1 
     0        36427    46:36427      0        36543    46:36543            1 
     0        36427    46:36427      0        36694    46:36694            1 
     0        36427    46:36427      0        36757    46:36757     0.649123 
     0        36427    46:36427      0        36806    46:36806     0.649573 
     0        36457    46:36457      0        36465    46:36465            1 
     0        36457    46:36457      0        36467    46:36467            1 
     0        36457    46:36457      0        36543    46:36543            1 
     0        36457    46:36457      0        36694    46:36694            1 
     0        36457    46:36457      0        36757    46:36757     0.487179 
     0        36457    46:36457      0        36806    46:36806     0.487179 
     0        36465    46:36465      0        36467    46:36467            1 
     0        36465    46:36465      0        36543    46:36543            1 
     0        36465    46:36465      0        36694    46:36694            1 
     0        36465    46:36465      0        36757    46:36757     0.649573 
     0        36465    46:36465      0        36806    46:36806         0.65 
     0        36467    46:36467      0        36543    46:36543            1 
     0        36467    46:36467      0        36694    46:36694            1 
     0        36467    46:36467      0        36757    46:36757     0.649573 
     0        36467    46:36467      0        36806    46:36806         0.65 
     0        36543    46:36543      0        36694    46:36694            1 
     0        36543    46:36543      0        36757    46:36757     0.487179 
     0        36543    46:36543      0        36806    46:36806     0.487179 
     0        36624   145:36624      0        37076    93:37076     0.267857 
     0        36624   145:36624      0        37239   100:37239     0.265306 
     0        36694    46:36694      0        36757    46:36757     0.649123 
     0        36694    46:36694      0        36806    46:36806     0.649123 
     0        36757    46:36757      0        36806    46:36806            1 
     0        37076    93:37076      0        37239   100:37239     0.595102 
     0        37076    93:37076      0        37396    80:37396     0.777778 
     0        37076    93:37076      0        37531   100:37531     0.777143 
     0        37076    93:37076      0        37559   100:37559     0.777778 
     0        37076    93:37076      0        37708    80:37708     0.777778 
     0        37239   100:37239      0        37396    80:37396     0.777778 
     0        37239   100:37239      0        37531   100:37531     0.777778 
     0        37239   100:37239      0        37559   100:37559     0.778378 
     0        37239   100:37239      0        37708    80:37708     0.777778 
     0        37396    80:37396      0        37531   100:37531            1 
     0        37396    80:37396      0        37559   100:37559            1 
     0        37396    80:37396      0        37708    80:37708            1 
     0        37396    80:37396      0        37784    80:37784            1 
     0        37531   100:37531      0        37559   100:37559            1 
     0        37531   100:37531      0        37708    80:37708            1 
     0        37531   100:37531      0        37784    80:37784     0.777143 
     0        37559   100:37559      0        37708    80:37708            1 
     0        37559   100:37559      0        37784    80:37784            1 
     0        37622    92:37622      0        37736    92:37736            1 
     0        37622    92:37622      0        37780   104:37780     0.848485 
     0        37622    92:37622      0        37924    86:37924            1 
     0        37622    92:37622      0        37982   106:37982     0.849265 
     0        37622    92:37622      0        38001   142:38001     0.228177 
     0        37622    92:37622      0        38083    92:38083            1 
     0        37708    80:37708      0        37784    80:37784            1 
     0        37736    92:37736      0        37780   104:37780     0.848485 
     0        37736    92:37736      0        37924    86:37924            1 
     0        37736    92:37736      0        37982   106:37982     0.849265 
     0        37736    92:37736      0        38083    92:38083            1 
     0        37736    92:37736      0        38153   104:38153      0.73064 
     0        37736    92:37736      0        38154   104:38154      0.73064 
     0        37736    92:37736      0        38162   104:38162     0.849265 
     0        37780   104:37780      0        37924    86:37924     0.848485 
     0        37780   104:37780      0        37982   106:37982     0.849265 
     0        37780   104:37780      0        38083    92:38083     0.849265 
     0        37780   104:37780      0        38153   104:38153     0.861953 
     0        37780   104:37780      0        38154   104:38154     0.861953 
     0        37780   104:37780      0        38162   104:38162            1 
     0        37780   104:37780      0        38269    92:38269     0.847656 
     0        37924    86:37924      0        37982   106:37982     0.849265 
     0        37924    86:37924      0        38083    92:38083            1 
     0        37924    86:37924      0        38153   104:38153      0.73064 
     0        37924    86:37924      0        38154   104:38154      0.73064 
     0        37924    86:37924      0        38162   104:38162     0.849265 
     0        37924    86:37924      0        38269    92:38269            1 
     0        37924    86:37924      0        38464    92:38464            1 
     0        37982   106:37982      0        38083    92:38083         0.85 
     0        37982   106:37982      0        38153   104:38153     0.732026 
     0        37982   106:37982      0        38154   104:38154     0.732026 
     0        37982   106:37982      0        38162   104:38162     0.713513 
     0        37982   106:37982      0        38269    92:38269     0.848485 
     0        37982   106:37982      0        38464    92:38464            1 
     0        38083    92:38083      0        38153   104:38153     0.732026 
     0        38083    92:38083      0        38154   104:38154     0.732026 
     0        38083    92:38083      0        38162   104:38162     0.849265 
     0        38083    92:38083      0        38269    92:38269            1 
     0        38083    92:38083      0        38464    92:38464            1 
     0        38083    92:38083      0        38564   104:38564     0.849265 
     0        38153   104:38153      0        38154   104:38154            1 
     0        38153   104:38153      0        38162   104:38162     0.861111 
     0        38153   104:38153      0        38269    92:38269     0.729167 
     0        38153   104:38153      0        38464    92:38464     0.732026 
     0        38153   104:38153      0        38564   104:38564     0.861953 
     0        38154   104:38154      0        38162   104:38162     0.861111 
     0        38154   104:38154      0        38269    92:38269     0.729167 
     0        38154   104:38154      0        38464    92:38464     0.732026 
     0        38154   104:38154      0        38564   104:38564     0.861953 
     0        38162   104:38162      0        38269    92:38269     0.847656 
     0        38162   104:38162      0        38464    92:38464     0.848485 
     0        38162   104:38162      0        38564   104:38564            1 
     0        38269    92:38269      0        38464    92:38464            1 
     0        38269    92:38269      0        38564   104:38564     0.847656 
     0        38269    92:38269      0        39198   117:39198      0.24812 
     0        38464    92:38464      0        38564   104:38564     0.849265 
     0        38464    92:38464      0        39198   117:39198     0.247104 
     0        38464    92:38464      0        39220   117:39220      0.24812 
     0        38496   100:38496      0        39019   100:39019     0.778378 
     0        38564   104:38564      0        39198   117:39198     0.209459 
     0        38564   104:38564      0        39220   117:39220     0.210526 
     0        38564   104:38564      0        39249   106:39249     0.324324 
     0        38564   104:38564      0        39251   117:39251     0.210526 
     0        38844    46:38844      0        38937    46:38937            1 
     0        38844    46:38844      0        39133    46:39133            1 
     0        38844    46:38844      0        39248    46:39248     0.649573 
     0        38844    46:38844      0        39371    46:39371            1 
     0        38937    46:38937      0        39133    46:39133            1 
     0        38937    46:38937      0        39248    46:39248     0.487179 
     0        38937    46:38937      0        39371    46:39371            1 
     0        39019   100:39019      0        39641   100:39641            1 
     0        39019   100:39019      0        39665   100:39665     0.778378 
     0        39133    46:39133      0        39248    46:39248     0.649123 
     0        39133    46:39133      0        39371    46:39371            1 
     0        39198   117:39198      0        39220   117:39220            1 
     0        39198   117:39198      0        39249   106:39249     0.474359 
     0        39198   117:39198      0        39251   117:39251            1 
     0        39198   117:39198      0        39673   106:39673     0.473684 
     0        39198   117:39198      0        39677   106:39677     0.473684 
     0        39220   117:39220      0        39249   106:39249     0.473684 
     0        39220   117:39220      0        39251   117:39251            1 
     0        39220   117:39220      0        39673   106:39673     0.473684 
     0        39220   117:39220      0        39677   106:39677     0.473684 
     0        39220   117:39220      0        39870   106:39870     0.473684 
     0        39248    46:39248      0        39371    46:39371     0.487179 
     0        39249   106:39249      0        39251   117:39251     0.473684 
     0        39249   106:39249      0        39673   106:39673            1 
     0        39249   106:39249      0        39677   106:39677            1 
     0        39249   106:39249      0        39870   106:39870            1 
     0        39249   106:39249      0        40018    81:40018     0.445946 
     0        39251   117:39251      0        39673   106:39673     0.473684 
     0        39251   117:39251      0        39677   106:39677     0.473684 
     0        39251   117:39251      0        39870   106:39870     0.473684 
     0        39251   117:39251      0        40018    81:40018     0.210526 
     0        39641   100:39641      0        39665   100:39665     0.778378 
     0        39641   100:39641      0        40008    80:40008     0.595102 
     0        39665   100:39665      0        40008    80:40008     0.777778 
     0        39665   100:39665      0        40140    93:40140     0.208494 
     0        39665   100:39665      0        40237    93:40237     0.230769 
     0        39673   106:39673      0        39677   106:39677            1 
     0        39673   106:39673      0        39870   106:39870            1 
     0        39673   106:39673      0        40018    81:40018     0.445946 
     0        39673   106:39673      0        40140    93:40140     0.208494 
     0        39673   106:39673      0        40226   104:40226     0.211942 
     0        39677   106:39677      0        39870   106:39870            1 
     0        39677   106:39677      0        40018    81:40018     0.445946 
     0        39677   106:39677      0        40140    93:40140     0.208494 
     0        39677   106:39677      0        40226   104:40226     0.211942 
     0        39870   106:39870      0        40018    81:40018     0.445946 
     0        39870   106:39870      0        40140    93:40140     0.208494 
     0        39870   106:39870      0        40226   104:40226     0.211942 
     0        40008    80:40008      0        40140    93:40140     0.265306 
     0        40008    80:40008      0        40237    93:40237     0.228571 
     0        40008    80:40008      0        40263    93:40263     0.228571 
     0        40018    81:40018      0        40140    93:40140     0.467532 
     0        40018    81:40018      0        40226   104:40226     0.713513 
     0        40018    81:40018      0        40237    93:40237     0.440559 
     0        40018    81:40018      0        40263    93:40263     0.440559 
     0        40140    93:40140      0        40226   104:40226     0.467532 
     0        40140    93:40140      0        40237    93:40237            1 
     0        40140    93:40140      0        40263    93:40263            1 
     0        40226   104:40226      0        40237    93:40237     0.519231 
     0        40226   104:40226      0        40263    93:40263     0.519231 
     0        40226   104:40226      0        40377    93:40377     0.519231 
     0        40237    93:40237      0        40263    93:40263            1 
     0        40237    93:40237      0        40377    93:40377            1 
     0        40237    93:40237      0        40386    93:40386            1 
     0        40263    93:40263      0        40377    93:40377            1 
     0        40263    93:40263      0        40386    93:40386            1 
     0        40263    93:40263      0        40452   104:40452     0.519231 
     0        40377    93:40377      0        40386    93:40386            1 
     0        40377    93:40377      0        40452   104:40452     0.519231 
     0        40386    93:40386      0        40452   104:40452     0.492188 
     0        40452   104:40452      0        41139    93:41139     0.519231 
     0        40452   104:40452      0        41154    93:41154     0.519231 
     0        41139    93:41139      0        41154    93:41154            1 
     0        41139    93:41139      0        41587    93:41587            1 
     0        41139    93:41139      0        41607   104:41607     0.519231 
     0        41139    93:41139      0        41614   104:41614     0.602978 
     0        41154    93:41154      0        41587    93:41587            1 
     0        41154    93:41154      0        41607   104:41607     0.519231 
     0        41154    93:41154      0        41614   104:41614     0.602978 
     0        41347    46:41347      0        41441    46:41441            1 
     0        41441    46:41441      0        42355    46:42355            1 
     0        41441    46:41441      0        42375    46:42375     0.649123 
     0        41587    93:41587      0        41607   104:41607     0.440559 
     0        41587    93:41587      0        41614   104:41614     0.519231 
     0        41607   104:41607      0        41614   104:41614     0.861953 
     0        41614   104:41614      0        42596   104:42596     0.861111 
     0        42355    46:42355      0        42375    46:42375     0.649573 
     0        42355    46:42355      0        42764   118:42764     0.487179 
     0        42375    46:42375      0        42764   118:42764     0.316239 
     0        42574   100:42574      0        42619   100:42619            1 
     0        42574   100:42574      0        42766   102:42766            1 
     0        42596   104:42596      0        43775   118:43775     0.848485 
     0        42596   104:42596      0        43845   118:43845     0.848485 
     0        42619   100:42619      0        42766   102:42766            1 
     0        42764   118:42764      0        43893   118:43893            1 
     0        42764   118:42764      0        44028   106:44028     0.230769 
     0        43775   118:43775      0        43845   118:43845            1 
     0        43775   118:43775      0        43946   118:43946            1 
     0        43775   118:43775      0        44028   106:44028     0.444444 
     0        43775   118:43775      0        44233   118:44233            1 
     0        43775   118:43775      0        44275   118:44275            1 
     0        43775   118:43775      0        44302   118:44302            1 
     0        43775   118:43775      0        44316   118:44316            1 
     0        43845   118:43845      0        43946   118:43946            1 
     0        43845   118:43845      0        44028   106:44028     0.445946 
     0        43845   118:43845      0        44233   118:44233            1 
     0        43845   118:43845      0        44275   118:44275            1 
     0        43845   118:43845      0        44302   118:44302            1 
     0        43845   118:43845      0        44316   118:44316            1 
     0        43845   118:43845      0        44345   118:44345            1 
     0        43893   118:43893      0        44028   106:44028      0.23125 
     0        43946   118:43946      0        44028   106:44028     0.382239 
     0        43946   118:43946      0        44233   118:44233            1 
     0        43946   118:43946      0        44275   118:44275            1 
     0        43946   118:43946      0        44302   118:44302            1 
     0        43946   118:43946      0        44316   118:44316            1 
     0        43946   118:43946      0        44345   118:44345            1 
     0        43946   118:43946      0        44387   118:44387            1 
     0        44028   106:44028      0        44233   118:44233     0.445946 
     0        44028   106:44028      0        44275   118:44275     0.445946 
     0        44028   106:44028      0        44302   118:44302     0.445946 
     0        44028   106:44028      0        44316   118:44316     0.445946 
     0        44028   106:44028      0        44345   118:44345     0.445946 
     0        44028   106:44028      0        44387   118:44387     0.382239 
     0        44233   118:44233      0        44275   118:44275            1 
     0        44233   118:44233      0        44302   118:44302            1 
     0        44233   118:44233      0        44316   118:44316            1 
     0        44233   118:44233      0        44345   118:44345            1 
     0        44233   118:44233      0        44387   118:44387            1 
     0        44233   118:44233      0        44558   139:44558     0.416667 
     0        44275   118:44275      0        44302   118:44302            1 
     0        44275   118:44275      0        44316   118:44316            1 
     0        44275   118:44275      0        44345   118:44345            1 
     0        44275   118:44275      0        44387   118:44387            1 
     0        44275   118:44275      0        44558   139:44558     0.416667 
     0        44275   118:44275      0        44697   118:44697            1 
     0        44302   118:44302      0        44316   118:44316            1 
     0        44302   118:44302      0        44345   118:44345            1 
     0        44302   118:44302      0        44387   118:44387            1 
     0        44302   118:44302      0        44558   139:44558     0.416667 
     0        44302   118:44302      0        44697   118:44697            1 
     0        44316   118:44316      0        44345   118:44345            1 
     0        44316   118:44316      0        44387   118:44387            1 
     0        44316   118:44316      0        44558   139:44558     0.416667 
     0        44316   118:44316      0        44697   118:44697            1 
     0        44328   100:44328      0        44425   100:44425     0.777778 
     0        44328   100:44328      0        44721   100:44721            1 
     0        44345   118:44345      0        44387   118:44387            1 
     0        44345   118:44345      0        44558   139:44558     0.420202 
     0        44345   118:44345      0        44697   118:44697            1 
     0        44345   118:44345      0        44803   125:44803     0.467532 
     0        44387   118:44387      0        44558   139:44558     0.393939 
     0        44387   118:44387      0        44697   118:44697            1 
     0        44387   118:44387      0        44803   125:44803     0.440559 
     0        44425   100:44425      0        44558   139:44558     0.238095 
     0        44425   100:44425      0        44721   100:44721     0.777778 
     0        44544    46:44544      0        44740    46:44740     0.487179 
     0        44544    46:44544      0        44888    46:44888            1 
     0        44544    46:44544      0        44895    46:44895     0.649573 
     0        44544    46:44544      0        44916   118:44916       0.4875 
     0        44558   139:44558      0        44697   118:44697     0.416667 
     0        44558   139:44558      0        44803   125:44803     0.264469 
     0        44558   139:44558      0        44934   118:44934     0.416667 
     0        44558   139:44558      0        44936   118:44936     0.416667 
     0        44697   118:44697      0        44803   125:44803     0.464286 
     0        44697   118:44697      0        44934   118:44934            1 
     0        44697   118:44697      0        44936   118:44936            1 
     0        44740    46:44740      0        44888    46:44888     0.487179 
     0        44740    46:44740      0        44895    46:44895            1 
     0        44803   125:44803      0        44934   118:44934     0.464286 
     0        44803   125:44803      0        44936   118:44936     0.464286 
     0        44803   125:44803      0        45000   118:45000     0.464286 
     0        44803   125:44803      0        45019   118:45019     0.464286 
     0        44888    46:44888      0        44895    46:44895     0.649573 
     0        44888    46:44888      0        44916   118:44916       0.4875 
     0        44888    46:44888      0        44997   118:44997       0.4875 
     0        44895    46:44895      0        44916   118:44916     0.316667 
     0        44895    46:44895      0        44997   118:44997     0.316667 
     0        44916   118:44916      0        44997   118:44997            1 
     0        44916   118:44916      0        45191    46:45191       0.4875 
     0        44934   118:44934      0        44936   118:44936            1 
     0        44934   118:44934      0        45000   118:45000            1 
     0        44934   118:44934      0        45019   118:45019            1 
     0        44934   118:44934      0        45161   118:45161     0.382239 
     0        44936   118:44936      0        45000   118:45000            1 
     0        44936   118:44936      0        45019   118:45019            1 
     0        44936   118:44936      0        45161   118:45161     0.382239 
     0        44997   118:44997      0        45191    46:45191       0.4875 
     0        45000   118:45000      0        45019   118:45019            1 
     0        45000   118:45000      0        45161   118:45161     0.382239 
     0        45011   100:45011      0        45144   100:45144            1 
     0        45011   100:45011      0        45219   100:45219            1 
     0        45011   100:45011      0        45231   100:45231            1 
     0        45011   100:45011      0        45248    93:45248     0.444444 
     0        45019   118:45019      0        45161   118:45161     0.382239 
     0        45144   100:45144      0        45219   100:45219            1 
     0        45144   100:45144      0        45231   100:45231            1 
     0        45144   100:45144      0        45248    93:45248     0.445946 
     0        45144   100:45144      0        45347    93:45347     0.444444 
     0        45144   100:45144      0        45439    93:45439      0.52381 
     0        45191    46:45191      0        45248    93:45248     0.211538 
     0        45191    46:45191      0        45290   118:45290       0.4875 
     0        45191    46:45191      0        45296   118:45296       0.4875 
     0        45219   100:45219      0        45231   100:45231            1 
     0        45219   100:45219      0        45248    93:45248     0.444444 
     0        45219   100:45219      0        45347    93:45347     0.444444 
     0        45219   100:45219      0        45439    93:45439      0.52381 
     0        45231   100:45231      0        45248    93:45248     0.444444 
     0        45231   100:45231      0        45347    93:45347     0.444444 
     0        45231   100:45231      0        45439    93:45439      0.52381 
     0        45231   100:45231      0        45587    93:45587     0.230769 
     0        45248    93:45248      0        45347    93:45347     0.848485 
     0        45248    93:45248      0        45439    93:45439            1 
     0        45248    93:45248      0        45587    93:45587     0.467532 
     0        45248    93:45248      0        45623    93:45623            1 
     0        45290   118:45290      0        45296   118:45296            1 
     0        45347    93:45347      0        45439    93:45439     0.849265 
     0        45347    93:45347      0        45587    93:45587     0.344729 
     0        45347    93:45347      0        45623    93:45623     0.848485 
     0        45347    93:45347      0        45877   100:45877     0.571429 
     0        45439    93:45439      0        45587    93:45587     0.440559 
     0        45439    93:45439      0        45623    93:45623            1 
     0        45439    93:45439      0        45877   100:45877     0.386518 
     0        45439    93:45439      0        45880   100:45880      0.52381 
     0        45587    93:45587      0        45623    93:45623     0.467532 
     0        45587    93:45587      0        45657   118:45657     0.440559 
     0        45587    93:45587      0        45880   100:45880     0.208494 
     0        45587    93:45587      0        45919   100:45919     0.230769 
     0        45587    93:45587      0        45981   118:45981     0.440559 
     0        45587    93:45587      0        45990   118:45990     0.440559 
     0        45623    93:45623      0        45877   100:45877     0.323569 
     0        45623    93:45623      0        45880   100:45880     0.445946 
     0        45623    93:45623      0        45919   100:45919      0.52381 
     0        45623    93:45623      0        46160    93:46160     0.440559 
     0        45657   118:45657      0        45981   118:45981            1 
     0        45657   118:45657      0        45990   118:45990            1 
     0        45657   118:45657      0        46160    93:46160     0.443439 
     0        45841   104:45841      0        46101   104:46101            1 
     0        45877   100:45877      0        45880   100:45880     0.778378 
     0        45877   100:45877      0        45919   100:45919     0.777778 
     0        45880   100:45880      0        45919   100:45919            1 
     0        45880   100:45880      0        46160    93:46160     0.230769 
     0        45919   100:45919      0        46160    93:46160     0.230769 
     0        45981   118:45981      0        45990   118:45990            1 
     0        45981   118:45981      0        46160    93:46160     0.443439 
     0        45990   118:45990      0        46160    93:46160     0.443439 
     0        46160    93:46160      0        46581   100:46581     0.259259 
     0        46160    93:46160      0        46591   100:46591     0.259259 
     0        46581   100:46581      0        46591   100:46591            1 
     0        46823   106:46823      0        46861   118:46861     0.444444 
     0        46823   106:46823      0        46898   118:46898     0.444444 
     0        46823   106:46823      0        46963   118:46963            1 
     0        46823   106:46823      0        46995   118:46995     0.444444 
     0        46823   106:46823      0        46998   118:46998     0.444444 
     0        46823   106:46823      0        47013   117:47013     0.473684 
     0        46823   106:46823      0        47025   118:47025     0.442857 
     0        46823   106:46823      0        47027   104:47027     0.230769 
     0        46823   106:46823      0        47037   118:47037     0.444444 
     0        46861   118:46861      0        46898   118:46898            1 
     0        46861   118:46861      0        46963   118:46963     0.445946 
     0        46861   118:46861      0        46995   118:46995            1 
     0        46861   118:46861      0        46998   118:46998            1 
     0        46861   118:46861      0        47013   117:47013     0.211538 
     0        46861   118:46861      0        47025   118:47025            1 
     0        46861   118:46861      0        47037   118:47037            1 
     0        46861   118:46861      0        47052   118:47052            1 
     0        46898   118:46898      0        46963   118:46963     0.445946 
     0        46898   118:46898      0        46995   118:46995            1 
     0        46898   118:46898      0        46998   118:46998            1 
     0        46898   118:46898      0        47013   117:47013     0.211538 
     0        46898   118:46898      0        47025   118:47025            1 
     0        46898   118:46898      0        47037   118:47037            1 
     0        46898   118:46898      0        47052   118:47052            1 
     0        46898   118:46898      0        47099   118:47099            1 
     0        46963   118:46963      0        46995   118:46995     0.445946 
     0        46963   118:46963      0        46998   118:46998     0.445946 
     0        46963   118:46963      0        47013   117:47013     0.474359 
     0        46963   118:46963      0        47025   118:47025     0.442857 
     0        46963   118:46963      0        47027   104:47027      0.23125 
     0        46963   118:46963      0        47037   118:47037     0.445946 
     0        46963   118:46963      0        47052   118:47052     0.445946 
     0        46963   118:46963      0        47099   118:47099     0.444444 
     0        46963   118:46963      0        47192   106:47192     0.382239 
     0        46995   118:46995      0        46998   118:46998            1 
     0        46995   118:46995      0        47013   117:47013     0.211538 
     0        46995   118:46995      0        47025   118:47025            1 
     0        46995   118:46995      0        47037   118:47037            1 
     0        46995   118:46995      0        47052   118:47052            1 
     0        46995   118:46995      0        47099   118:47099            1 
     0        46995   118:46995      0        47192   106:47192            1 
     0        46998   118:46998      0        47013   117:47013     0.211538 
     0        46998   118:46998      0        47025   118:47025            1 
     0        46998   118:46998      0        47037   118:47037            1 
     0        46998   118:46998      0        47052   118:47052            1 
     0        46998   118:46998      0        47099   118:47099            1 
     0        46998   118:46998      0        47192   106:47192            1 
     0        47013   117:47013      0        47025   118:47025     0.209459 
     0        47013   117:47013      0        47037   118:47037     0.211538 
     0        47013   117:47013      0        47052   118:47052     0.211538 
     0        47013   117:47013      0        47099   118:47099     0.210526 
     0        47025   118:47025      0        47037   118:47037            1 
     0        47025   118:47025      0        47052   118:47052            1 
     0        47025   118:47025      0        47099   118:47099            1 
     0        47025   118:47025      0        47192   106:47192            1 
     0        47037   118:47037      0        47052   118:47052            1 
     0        47037   118:47037      0        47099   118:47099            1 
     0        47037   118:47037      0        47192   106:47192            1 
     0        47037   118:47037      0        47745    93:47745     0.440559 
     0        47052   118:47052      0        47099   118:47099            1 
     0        47052   118:47052      0        47192   106:47192            1 
     0        47052   118:47052      0        47745    93:47745     0.443439 
     0        47099   118:47099      0        47192   106:47192            1 
     0        47099   118:47099      0        47745    93:47745     0.440559 
     0        47192   106:47192      0        47745    93:47745     0.409091 
     0        47192   106:47192      0        47946   106:47946            1 
     0        47648   100:47648      0        47675   100:47675     0.730769 
     0        47648   100:47648      0        47803   113:47803     0.317073 
     0        47648   100:47648      0        47955    93:47955     0.382239 
     0        47648   100:47648      0        47972    93:47972     0.326923 
     0        47648   100:47648      0        47983   100:47983      0.72973 
     0        47675   100:47675      0        47745    93:47745     0.230769 
     0        47675   100:47675      0        47803   113:47803     0.231707 
     0        47675   100:47675      0        47955    93:47955      0.52381 
     0        47675   100:47675      0        47972    93:47972     0.447368 
     0        47675   100:47675      0        47983   100:47983            1 
     0        47675   100:47675      0        47991   100:47991            1 
     0        47745    93:47745      0        47946   106:47946     0.443439 
     0        47745    93:47745      0        47955    93:47955     0.440559 
     0        47745    93:47745      0        47972    93:47972     0.443439 
     0        47745    93:47745      0        47983   100:47983     0.230769 
     0        47745    93:47745      0        47991   100:47991     0.230769 
     0        47745    93:47745      0        48099   139:48099     0.602978 
     0        47803   113:47803      0        47983   100:47983      0.23125 
     0        47803   113:47803      0        47991   100:47991     0.231707 
     0        47946   106:47946      0        48099   139:48099      0.73064 
     0        47955    93:47955      0        47972    93:47972            1 
     0        47955    93:47955      0        47983   100:47983     0.522449 
     0        47955    93:47955      0        47991   100:47991      0.52381 
     0        47955    93:47955      0        48252   100:48252      0.52381 
     0        47955    93:47955      0        48257    93:48257            1 
     0        47955    93:47955      0        48266    93:48266     0.848485 
     0        47972    93:47972      0        47983   100:47983     0.445946 
     0        47972    93:47972      0        47991   100:47991     0.447368 
     0        47972    93:47972      0        48252   100:48252     0.447368 
     0        47972    93:47972      0        48257    93:48257            1 
     0        47972    93:47972      0        48266    93:48266     0.849265 
     0        47972    93:47972      0        48289   137:48289     0.525097 
     0        47983   100:47983      0        47991   100:47991            1 
     0        47983   100:47983      0        48252   100:48252            1 
     0        47983   100:47983      0        48257    93:48257      0.52381 
     0        47983   100:47983      0        48266    93:48266     0.444444 
     0        47983   100:47983      0        48289   137:48289            1 
     0        47983   100:47983      0        48347   137:48347            1 
     0        47991   100:47991      0        48252   100:48252            1 
     0        47991   100:47991      0        48257    93:48257     0.525097 
     0        47991   100:47991      0        48266    93:48266     0.445946 
     0        47991   100:47991      0        48289   137:48289            1 
     0        47991   100:47991      0        48347   137:48347            1 
     0        48099   139:48099      0        48510   139:48510            1 
     0        48252   100:48252      0        48257    93:48257      0.52381 
     0        48252   100:48252      0        48266    93:48266     0.444444 
     0        48252   100:48252      0        48289   137:48289            1 
     0        48252   100:48252      0        48347   137:48347            1 
     0        48257    93:48257      0        48266    93:48266     0.849265 
     0        48257    93:48257      0        48289   137:48289      0.52381 
     0        48257    93:48257      0        48347   137:48347      0.52381 
     0        48266    93:48266      0        48289   137:48289     0.444444 
     0        48266    93:48266      0        48347   137:48347     0.444444 
     0        48289   137:48289      0        48347   137:48347            1 
     0        48510   139:48510      0        48901   139:48901            1 
     0        48510   139:48510      0        48917   139:48917            1 
     0        48510   139:48510      0        48928   139:48928            1 
     0        48587   117:48587      0        48704   117:48704            1 
     0        48587   117:48587      0        48943    86:48943     0.249084 
     0        48704   117:48704      0        48943    86:48943     0.249084 
     0        48901   139:48901      0        48917   139:48917            1 
     0        48901   139:48901      0        48928   139:48928            1 
     0        48901   139:48901      0        48943    86:48943     0.729167 
     0        48917   139:48917      0        48928   139:48928            1 
     0        48917   139:48917      0        48943    86:48943     0.729167 
     0        48917   139:48917      0        49173   125:49173          0.6 
     0        48928   139:48928      0        48943    86:48943     0.729167 
     0        48928   139:48928      0        49173   125:49173          0.6 
     0        48943    86:48943      0        49173   125:49173     0.393939 
     0        49173   125:49173      0        49975    86:49975     0.409091 
     0        49655    81:49655      0        49786    93:49786     0.831933 
     0        49655    81:49655      0        50228   134:50228     0.606061 
     0        49655    81:49655      0        50237   134:50237     0.465241 
     0        49655    81:49655      0        50283   134:50283     0.261364 
     0        49786    93:49786      0        50228   134:50228     0.486105 
     0        49786    93:49786      0        50237   134:50237     0.363649 
     0        50228   134:50228      0        50237   134:50237     0.551778 
     0        50228   134:50228      0        50283   134:50283     0.483871 
     0        50228   134:50228      0        50334   100:50334     0.382716 
     0        50237   134:50237      0        50283   134:50283     0.282189 
     0        50237   134:50237      0        50334   100:50334      0.29484 
     0        50732   117:50732      0        50881   117:50881            1 
     0        50732   117:50732      0        50896   117:50896            1 
     0        50881   117:50881      0        50896   117:50896            1 
     0        50881   117:50881      0        51035   117:51035            1 
     0        50889   106:50889      0        50936   106:50936            1 
     0        50896   117:50896      0        51035   117:51035            1 
     0        51048    46:51048      0        51054    46:51054            1 
     0        51048    46:51048      0        51066    46:51066            1 
     0        51054    46:51054      0        51066    46:51066            1 
     0        51504   100:51504      0        52104   137:52104     0.442857 
     0        52019    95:52019      0        52104   137:52104      0.52381 
     0        52019    95:52019      0        52624   137:52624      0.52381 
     0        52030   139:52030      0        52147    93:52147            1 
     0        52030   139:52030      0        52248    86:52248     0.636364 
     0        52030   139:52030      0        52608   139:52608            1 
     0        52104   137:52104      0        52624   137:52624            1 
     0        52104   137:52104      0        53122   118:53122     0.257143 
     0        52147    93:52147      0        52248    86:52248      0.73064 
     0        52147    93:52147      0        52608   139:52608            1 
     0        52147    93:52147      0        53122   118:53122     0.315583 
     0        52248    86:52248      0        52608   139:52608     0.636364 
     0        52248    86:52248      0        52661   117:52661     0.249084 
     0        52248    86:52248      0        53122   118:53122     0.443439 
     0        52248    86:52248      0        53564   118:53564     0.443439 
     0        52608   139:52608      0        53122   118:53122      0.34283 
     0        52608   139:52608      0        53564   118:53564      0.34743 
     0        52608   139:52608      0        53569   118:53569      0.34743 
     0        52608   139:52608      0        53588   118:53588     0.368097 
     0        52624   137:52624      0        53122   118:53122     0.257143 
     0        52624   137:52624      0        53143   132:53143            1 
     0        52624   137:52624      0        53564   118:53564     0.259259 
     0        52624   137:52624      0        53569   118:53569     0.259259 
     0        52624   137:52624      0        53588   118:53588     0.292929 
     0        53122   118:53122      0        53143   132:53143     0.232848 
     0        53122   118:53122      0        53564   118:53564            1 
     0        53122   118:53122      0        53569   118:53569            1 
     0        53122   118:53122      0        53588   118:53588     0.885057 
     0        53122   118:53122      0        53684   118:53684     0.885057 
     0        53122   118:53122      0        53757   118:53757     0.891247 
     0        53122   118:53122      0        53859   118:53859            1 
     0        53143   132:53143      0        53564   118:53564     0.234818 
     0        53143   132:53143      0        53569   118:53569     0.234818 
     0        53143   132:53143      0        53588   118:53588      0.29484 
     0        53143   132:53143      0        53684   118:53684     0.292929 
     0        53143   132:53143      0        53757   118:53757     0.261261 
     0        53143   132:53143      0        53859   118:53859     0.232848 
     0        53564   118:53564      0        53569   118:53569            1 
     0        53564   118:53564      0        53588   118:53588     0.886111 
     0        53564   118:53564      0        53684   118:53684     0.885057 
     0        53564   118:53564      0        53757   118:53757     0.891247 
     0        53564   118:53564      0        53859   118:53859            1 
     0        53564   118:53564      0        53878   118:53878     0.891247 
     0        53569   118:53569      0        53588   118:53588     0.886111 
     0        53569   118:53569      0        53684   118:53684     0.885057 
     0        53569   118:53569      0        53757   118:53757     0.891247 
     0        53569   118:53569      0        53859   118:53859            1 
     0        53569   118:53569      0        53878   118:53878     0.891247 
     0        53588   118:53588      0        53684   118:53684            1 
     0        53588   118:53588      0        53757   118:53757            1 
     0        53588   118:53588      0        53859   118:53859     0.885057 
     0        53588   118:53588      0        53878   118:53878            1 
     0        53588   118:53588      0        53894   118:53894            1 
     0        53684   118:53684      0        53757   118:53757            1 
     0        53684   118:53684      0        53859   118:53859     0.883929 
     0        53684   118:53684      0        53878   118:53878            1 
     0        53684   118:53684      0        53894   118:53894            1 
     0        53684   118:53684      0        53927    35:53927     0.286957 
     0        53684   118:53684      0        54013   128:54013     0.290909 
     0        53757   118:53757      0        53859   118:53859      0.89011 
     0        53757   118:53757      0        53878   118:53878            1 
     0        53757   118:53757      0        53894   118:53894            1 
     0        53757   118:53757      0        53927    35:53927     0.286957 
     0        53757   118:53757      0        54013   128:54013     0.333333 
     0        53757   118:53757      0        54017    35:54017     0.316667 
     0        53859   118:53859      0        53878   118:53878      0.89011 
     0        53859   118:53859      0        53894   118:53894      0.89011 
     0        53859   118:53859      0        53927    35:53927     0.309179 
     0        53859   118:53859      0        54013   128:54013     0.294118 
     0        53859   118:53859      0        54017    35:54017     0.224673 
     0        53878   118:53878      0        53894   118:53894            1 
     0        53878   118:53878      0        53927    35:53927      0.28036 
     0        53878   118:53878      0        54013   128:54013     0.330882 
     0        53878   118:53878      0        54017    35:54017     0.310345 
     0        53894   118:53894      0        53927    35:53927      0.28036 
     0        53894   118:53894      0        54013   128:54013     0.330882 
     0        53894   118:53894      0        54017    35:54017     0.310345 
     0        53894   118:53894      0        54731    35:54731     0.323838 
     0        53927    35:53927      0        54017    35:54017     0.906178 
     0        53927    35:53927      0        54115   125:54115     0.386364 
     0        53927    35:53927      0        54731    35:54731     0.906178 
     0        54017    35:54017      0        54115   125:54115     0.428571 
     0        54017    35:54017      0        54731    35:54731            1 
     0        54017    35:54017      0        55516    93:55516     0.237537 
     0        54115   125:54115      0        54731    35:54731     0.440559 
     0        54115   125:54115      0        55516    93:55516     0.619048 
     0        54731    35:54731      0        55516    93:55516     0.252454 
     0        54731    35:54731      0        57215    35:57215            1 
     0        55516    93:55516      0        55518    93:55518     0.244737 
     0        55516    93:55516      0        56621    93:56621     0.244737 
     0        55516    93:55516      0        57215    35:57215     0.252454 
     0        55516    93:55516      0        58256    35:58256     0.228495 
     0        55518    93:55518      0        56621    93:56621            1 
     0        55518    93:55518      0        56919   136:56919            1 
     0        55518    93:55518      0        57911    93:57911            1 
     0        55518    93:55518      0        58630    57:58630     0.649573 
     0        56621    93:56621      0        56919   136:56919            1 
     0        56621    93:56621      0        57911    93:57911            1 
     0        56621    93:56621      0        58630    57:58630     0.649573 
     0        56919   136:56919      0        57911    93:57911            1 
     0        56919   136:56919      0        58630    57:58630            1 
     0        57215    35:57215      0        58256    35:58256     0.905093 
     0        57215    35:57215      0        59154    35:59154     0.905093 
     0        57911    93:57911      0        58630    57:58630            1 
     0        58256    35:58256      0        59154    35:59154            1 
     0        59154    35:59154      0        59719    35:59719     0.901961 
     0        59719    35:59719      0        59899   135:59899     0.596273 
     0        59719    35:59719      0        60300   125:60300     0.214586 
     0        59899   135:59899      0        60300   125:60300     0.284058 
     0        60300   125:60300      0        61682    93:61682     0.871875 
     0        60593    57:60593      0        60848    57:60848            1 
     0        60593    57:60593      0        60856    57:60856            1 
     0        60848    57:60848      0        60856    57:60856            1 
     0        61838   103:61838      0        61845   103:61845     0.777778 
     0        61838   103:61838      0        62164   103:62164            1 
     0        61838   103:61838      0        62185   103:62185            1 
     0        61845   103:61845      0        62164   103:62164     0.777143 
     0        61845   103:61845      0        62185   103:62185     0.777778 
     0        61845   103:61845      0        62742   103:62742     0.628571 
     0        62164   103:62164      0        62185   103:62185            1 
     0        62164   103:62164      0        62742   103:62742     0.832653 
     0        62185   103:62185      0        62742   103:62742     0.832653 
     0        64076   106:64076      0        64340   100:64340     0.267857 
     0        64340   100:64340      0        64974   106:64974     0.267857 
     0        64340   100:64340      0        65054   106:65054     0.267857 
     0        64340   100:64340      0        65112   106:65112     0.267857 
     0        64340   100:64340      0        65131    86:65131     0.397059 
     0        64974   106:64974      0        65054   106:65054            1 
     0        64974   106:64974      0        65112   106:65112            1 
     0        64974   106:64974      0        65131    86:65131     0.673469 
     0        64974   106:64974      0        65183   100:65183     0.376623 
     0        64974   106:64974      0        65221   100:65221     0.376623 
     0        65054   106:65054      0        65112   106:65112            1 
     0        65054   106:65054      0        65131    86:65131     0.673469 
     0        65054   106:65054      0        65183   100:65183     0.376623 
     0        65054   106:65054      0        65221   100:65221     0.376623 
     0        65112   106:65112      0        65131    86:65131     0.673469 
     0        65112   106:65112      0        65183   100:65183     0.376623 
     0        65112   106:65112      0        65221   100:65221     0.376623 
     0        65131    86:65131      0        65183   100:65183     0.559229 
     0        65131    86:65131      0        65221   100:65221     0.559229 
     0        65131    86:65131      0        65619   100:65619     0.559229 
     0        65131    86:65131      0        65630   100:65630     0.559229 
     0        65183   100:65183      0        65221   100:65221            1 
     0        65183   100:65183      0        65360   103:65360     0.292929 
     0        65183   100:65183      0        65619   100:65619            1 
     0        65183   100:65183      0        65630   100:65630            1 
     0        65183   100:65183      0        65634    86:65634     0.561497 
     0        65183   100:65183      0        65655   100:65655            1 
     0        65221   100:65221      0        65360   103:65360     0.292929 
     0        65221   100:65221      0        65619   100:65619            1 
     0        65221   100:65221      0        65630   100:65630            1 
     0        65221   100:65221      0        65634    86:65634     0.561497 
     0        65221   100:65221      0        65655   100:65655            1 
     0        65221   100:65221      0        65676   100:65676     0.885057 
     0        65360   103:65360      0        65619   100:65619     0.200017 
     0        65360   103:65360      0        65630   100:65630     0.200017 
     0        65360   103:65360      0        65655   100:65655     0.200017 
     0        65619   100:65619      0        65630   100:65630            1 
     0        65619   100:65619      0        65634    86:65634     0.559229 
     0        65619   100:65619      0        65655   100:65655            1 
     0        65619   100:65619      0        65676   100:65676     0.886111 
     0        65619   100:65619      0        65836    86:65836     0.559229 
     0        65630   100:65630      0        65634    86:65634     0.559229 
     0        65630   100:65630      0        65655   100:65655            1 
     0        65630   100:65630      0        65676   100:65676     0.886111 
     0        65630   100:65630      0        65836    86:65836     0.559229 
     0        65630   100:65630      0        66258   100:66258            1 
     0        65634    86:65634      0        65655   100:65655     0.559229 
     0        65634    86:65634      0        65676   100:65676     0.494949 
     0        65634    86:65634      0        65836    86:65836            1 
     0        65634    86:65634      0        66258   100:66258     0.561497 
     0        65634    86:65634      0        66291   100:66291     0.497549 
     0        65655   100:65655      0        65676   100:65676     0.886111 
     0        65655   100:65655      0        65836    86:65836     0.559229 
     0        65655   100:65655      0        66258   100:66258            1 
     0        65655   100:65655      0        66291   100:66291     0.886111 
     0        65655   100:65655      0        66302    98:66302      0.46281 
     0        65676   100:65676      0        65836    86:65836     0.494949 
     0        65676   100:65676      0        66258   100:66258     0.886111 
     0        65676   100:65676      0        66291   100:66291     0.778248 
     0        65676   100:65676      0        66302    98:66302     0.409091 
     0        65836    86:65836      0        66258   100:66258     0.561497 
     0        65836    86:65836      0        66291   100:66291     0.497549 
     0        65836    86:65836      0        66302    98:66302     0.831933 
     0        66258   100:66258      0        66291   100:66291     0.887097 
     0        66258   100:66258      0        66302    98:66302     0.465241 
     0        66258   100:66258      0        66657   100:66657     0.886111 
     0        66258   100:66258      0        66923   100:66923     0.791563 
     0        66291   100:66291      0        66302    98:66302     0.411765 
     0        66291   100:66291      0        66657   100:66657            1 
     0        66291   100:66291      0        66923   100:66923     0.892308 
     0        66291   100:66291      0        66923   132:66923     0.261261 
     0        66302    98:66302      0        66657   100:66657     0.414286 
     0        66302    98:66302      0        66923   100:66923     0.366516 
     0        66657   100:66657      0        66923   100:66923     0.891247 
     0        66657   100:66657      0        66923   132:66923     0.259259 
     0        66657   100:66657      0        67056   132:67056     0.261261 
     0        66657   100:66657      0        67129    86:67129     0.494949 
     0        66923   100:66923      0        66923   132:66923     0.232848 
     0        66923   100:66923      0        67056   132:67056     0.232848 
     0        66923   100:66923      0        67129    86:67129     0.443439 
     0        66923   100:66923      0        67517   132:67517     0.301455 
     0        66923   132:66923      0        67056   132:67056            1 
     0        66923   132:66923      0        67517   132:67517     0.778378 
     0        67056   132:67056      0        67517   132:67517     0.778947 
     0        67129    86:67129      0        67656    98:67656     0.574548 
     0        67129    86:67129      0        67885   106:67885     0.674603 
     0        67656    98:67656      0        67885   106:67885     0.323569 
     0        67656    98:67656      0        67950   125:67950     0.861111 
     0        67885   106:67885      0        67950   125:67950     0.492063 
     0        68458   132:68458      0        68752   132:68752            1 
     0        68960    78:68960      0        68995    78:68995       0.4875 
     0        69044    98:69044      0        69097    98:69097            1 
     0        69044    98:69044      0        69273   106:69273     0.321429 
     0        69097    98:69097      0        69261    35:69261     0.204545 
     0        69097    98:69097      0        69273   106:69273     0.321429 
     0        69273   106:69273      0        69868   125:69868     0.493827 
     0        69386   132:69386      0        69408   132:69408     0.778378 
     0        69386   132:69386      0        69430   132:69430            1 
     0        69386   132:69386      0        69635   132:69635     0.777778 
     0        69386   132:69386      0        69738   132:69738            1 
     0        69386   132:69386      0        69863   103:69863     0.777778 
     0        69408   132:69408      0        69430   132:69430     0.778378 
     0        69408   132:69408      0        69635   132:69635            1 
     0        69408   132:69408      0        69738   132:69738     0.777778 
     0        69408   132:69408      0        69863   103:69863     0.595102 
     0        69430   132:69430      0        69635   132:69635     0.777778 
     0        69430   132:69430      0        69738   132:69738            1 
     0        69430   132:69430      0        69863   103:69863     0.777778 
     0        69635   132:69635      0        69738   132:69738     0.777778 
     0        69635   132:69635      0        69863   103:69863     0.473389 
     0        69738   132:69738      0        69863   103:69863     0.777143 
     0        69863   103:69863      0        70439   132:70439     0.595102 
     0        69863   103:69863      0        70619   100:70619     0.777143 
     0        69868   125:69868      0        70055   125:70055            1 
     0        69868   125:69868      0        70068   125:70068            1 
     0        69868   125:69868      0        70627    35:70627     0.204545 
     0        69972    35:69972      0        70068   125:70068     0.214586 
     0        69972    35:69972      0        70627    35:70627            1 
     0        69972    35:69972      0        70636    35:70636            1 
     0        70055   125:70055      0        70068   125:70068            1 
     0        70055   125:70055      0        70627    35:70627     0.204545 
     0        70055   125:70055      0        70636    35:70636     0.204545 
     0        70068   125:70068      0        70627    35:70627     0.220109 
     0        70068   125:70068      0        70636    35:70636     0.220109 
     0        70439   132:70439      0        70619   100:70619     0.777778 
     0        70439   132:70439      0        70640   132:70640            1 
     0        70619   100:70619      0        70640   132:70640     0.777143 
     0        70627    35:70627      0        70636    35:70636            1 
     0        70627    35:70627      0        70683    35:70683     0.907895 
     0        70627    35:70627      0        70723    35:70723     0.907895 
     0        70627    35:70627      0        70763    35:70763     0.901961 
     0        70627    35:70627      0        70951    35:70951            1 
     0        70636    35:70636      0        70683    35:70683     0.907895 
     0        70636    35:70636      0        70723    35:70723     0.907895 
     0        70636    35:70636      0        70763    35:70763     0.901961 
     0        70636    35:70636      0        70951    35:70951            1 
     0        70683    35:70683      0        70723    35:70723            1 
     0        70683    35:70683      0        70763    35:70763            1 
     0        70683    35:70683      0        70951    35:70951     0.906178 
     0        70683    35:70683      0        71037    35:71037            1 
     0        70683    35:70683      0        71062    35:71062            1 
     0        70723    35:70723      0        70763    35:70763            1 
     0        70723    35:70723      0        70951    35:70951     0.906178 
     0        70723    35:70723      0        71037    35:71037            1 
     0        70723    35:70723      0        71062    35:71062            1 
     0        70763    35:70763      0        70951    35:70951     0.900256 
     0        70763    35:70763      0        71037    35:71037            1 
     0        70763    35:70763      0        71062    35:71062            1 
     0        70763    35:70763      0        71230    35:71230            1 
     0        70951    35:70951      0        71037    35:71037     0.903382 
     0        70951    35:70951      0        71062    35:71062     0.903382 
     0        70951    35:70951      0        71230    35:71230     0.906178 
     0        70951    35:70951      0        71249    35:71249     0.906178 
     0        70951    35:70951      0        71273    35:71273     0.906178 
     0        70951    35:70951      0        71440    35:71440     0.903382 
     0        71026    86:71026      0        71030    86:71030            1 
     0        71026    86:71026      0        71196    86:71196            1 
     0        71030    86:71030      0        71196    86:71196            1 
     0        71037    35:71037      0        71062    35:71062            1 
     0        71037    35:71037      0        71230    35:71230            1 
     0        71037    35:71037      0        71249    35:71249            1 
     0        71037    35:71037      0        71273    35:71273            1 
     0        71037    35:71037      0        71440    35:71440            1 
     0        71037    35:71037      0        71486    35:71486            1 
     0        71037    35:71037      0        72071    35:72071            1 
     0        71062    35:71062      0        71230    35:71230            1 
     0        71062    35:71062      0        71249    35:71249            1 
     0        71062    35:71062      0        71273    35:71273            1 
     0        71062    35:71062      0        71440    35:71440            1 
     0        71062    35:71062      0        71486    35:71486            1 
     0        71062    35:71062      0        72071    35:72071            1 
     0        71230    35:71230      0        71249    35:71249            1 
     0        71230    35:71230      0        71273    35:71273            1 
     0        71230    35:71230      0        71440    35:71440            1 
     0        71230    35:71230      0        71486    35:71486            1 
     0        71230    35:71230      0        72071    35:72071            1 
     0        71249    35:71249      0        71273    35:71273            1 
     0        71249    35:71249      0        71440    35:71440            1 
     0        71249    35:71249      0        71486    35:71486            1 
     0        71249    35:71249      0        72071    35:72071            1 
     0        71249    35:71249      0        72442    35:72442            1 
     0        71273    35:71273      0        71440    35:71440            1 
     0        71273    35:71273      0        71486    35:71486            1 
     0        71273    35:71273      0        72071    35:72071            1 
     0        71273    35:71273      0        72442    35:72442            1 
     0        71440    35:71440      0        71486    35:71486            1 
     0        71440    35:71440      0        72071    35:72071            1 
     0        71440    35:71440      0        72442    35:72442            1 
     0        71486    35:71486      0        72071    35:72071            1 
     0        71486    35:71486      0        72442    35:72442            1 
     0        72071    35:72071      0        72442    35:72442            1 
     0        72236   100:72236      0        72285   100:72285            1 
     0        72236   100:72236      0        72298   100:72298            1 
     0        72236   100:72236      0        72468   100:72468            1 
     0        72236   100:72236      0        72751   100:72751     0.777778 
     0        72236   100:72236      0        72902   100:72902     0.777778 
     0        72236   100:72236      0        72912   100:72912            1 
     0        72236   100:72236      0        72919   100:72919            1 
     0        72285   100:72285      0        72298   100:72298            1 
     0        72285   100:72285      0        72468   100:72468            1 
     0        72285   100:72285      0        72751   100:72751     0.778378 
     0        72285   100:72285      0        72902   100:72902     0.777778 
     0        72285   100:72285      0        72912   100:72912            1 
     0        72285   100:72285      0        72919   100:72919            1 
     0        72298   100:72298      0        72468   100:72468            1 
     0        72298   100:72298      0        72751   100:72751     0.778378 
     0        72298   100:72298      0        72902   100:72902     0.777778 
     0        72298   100:72298      0        72912   100:72912            1 
     0        72298   100:72298      0        72919   100:72919            1 
     0        72298   100:72298      0        72923   100:72923     0.777778 
     0        72442    35:72442      0        72923    35:72923            1 
     0        72468   100:72468      0        72751   100:72751     0.777143 
     0        72468   100:72468      0        72902   100:72902     0.777143 
     0        72468   100:72468      0        72912   100:72912            1 
     0        72468   100:72468      0        72919   100:72919            1 
     0        72468   100:72468      0        72923   100:72923     0.777143 
     0        72468   100:72468      0        73083   103:73083     0.777143 
     0        72468   100:72468      0        73434   123:73434     0.380952 
     0        72572    86:72572      0        73601    86:73601            1 
     0        72751   100:72751      0        72902   100:72902            1 
     0        72751   100:72751      0        72912   100:72912     0.777778 
     0        72751   100:72751      0        72919   100:72919     0.777778 
     0        72751   100:72751      0        72923   100:72923            1 
     0        72751   100:72751      0        73083   103:73083            1 
     0        72751   100:72751      0        73434   123:73434     0.319165 
     0        72751   100:72751      0        73756   100:73756            1 
     0        72902   100:72902      0        72912   100:72912     0.778378 
     0        72902   100:72902      0        72919   100:72919     0.778378 
     0        72902   100:72902      0        72923   100:72923            1 
     0        72902   100:72902      0        73083   103:73083            1 
     0        72902   100:72902      0        73434   123:73434     0.319165 
     0        72902   100:72902      0        73756   100:73756            1 
     0        72902   100:72902      0        73837   100:73837     0.778378 
     0        72912   100:72912      0        72919   100:72919            1 
     0        72912   100:72912      0        72923   100:72923     0.778378 
     0        72912   100:72912      0        73083   103:73083     0.778378 
     0        72912   100:72912      0        73434   123:73434     0.442857 
     0        72912   100:72912      0        73756   100:73756     0.778378 
     0        72912   100:72912      0        73837   100:73837            1 
     0        72912   100:72912      0        74013   100:74013            1 
     0        72919   100:72919      0        72923   100:72923     0.778378 
     0        72919   100:72919      0        73083   103:73083     0.778378 
     0        72919   100:72919      0        73434   123:73434     0.442857 
     0        72919   100:72919      0        73756   100:73756     0.778378 
     0        72919   100:72919      0        73837   100:73837            1 
     0        72919   100:72919      0        74013   100:74013            1 
     0        72923    35:72923      0        73434   123:73434     0.262673 
     0        72923   100:72923      0        73083   103:73083            1 
     0        72923   100:72923      0        73434   123:73434     0.319165 
     0        72923   100:72923      0        73756   100:73756            1 
     0        72923   100:72923      0        73837   100:73837     0.778378 
     0        72923   100:72923      0        74013   100:74013     0.777778 
     0        72923   100:72923      0        74722   100:74722     0.777778 
     0        73083   103:73083      0        73434   123:73434     0.319165 
     0        73083   103:73083      0        73756   100:73756            1 
     0        73083   103:73083      0        73837   100:73837     0.778378 
     0        73083   103:73083      0        74013   100:74013     0.777778 
     0        73083   103:73083      0        74722   100:74722     0.777778 
     0        73083   103:73083      0        74779   100:74779     0.777778 
     0        73434   123:73434      0        73756   100:73756     0.319165 
     0        73434   123:73434      0        73837   100:73837     0.442857 
     0        73434   123:73434      0        74013   100:74013     0.380952 
     0        73434   123:73434      0        74722   100:74722     0.380952 
     0        73434   123:73434      0        74779   100:74779     0.380952 
     0        73434   123:73434      0        74784   100:74784     0.380952 
     0        73601    86:73601      0        74072    86:74072            1 
     0        73756   100:73756      0        73837   100:73837     0.778378 
     0        73756   100:73756      0        74013   100:74013     0.777778 
     0        73756   100:73756      0        74722   100:74722     0.777778 
     0        73756   100:73756      0        74779   100:74779     0.777778 
     0        73756   100:73756      0        74784   100:74784     0.777778 
     0        73756   100:73756      0        74815   100:74815     0.777778 
     0        73756   100:73756      0        74828   100:74828     0.777778 
     0        73837   100:73837      0        74013   100:74013            1 
     0        73837   100:73837      0        74722   100:74722            1 
     0        73837   100:73837      0        74779   100:74779            1 
     0        73837   100:73837      0        74784   100:74784            1 
     0        73837   100:73837      0        74815   100:74815            1 
     0        73837   100:73837      0        74828   100:74828            1 
     0        74013   100:74013      0        74722   100:74722            1 
     0        74013   100:74013      0        74779   100:74779            1 
     0        74013   100:74013      0        74784   100:74784            1 
     0        74013   100:74013      0        74815   100:74815            1 
     0        74013   100:74013      0        74828   100:74828            1 
     0        74722   100:74722      0        74779   100:74779            1 
     0        74722   100:74722      0        74784   100:74784            1 
     0        74722   100:74722      0        74815   100:74815            1 
     0        74722   100:74722      0        74828   100:74828            1 
     0        74779   100:74779      0        74784   100:74784            1 
     0        74779   100:74779      0        74815   100:74815            1 
     0        74779   100:74779      0        74828   100:74828            1 
     0        74784   100:74784      0        74815   100:74815            1 
     0        74784   100:74784      0        74828   100:74828            1 
     0        74815   100:74815      0        74828   100:74828            1 
     0        74815   100:74815      0        75400   100:75400            1 
     0        74828   100:74828      0        75400   100:75400            1 
     0        75235    78:75235      0        75335    78:75335            1 
     0        75235    78:75235      0        75398    78:75398            1 
     0        75235    78:75235      0        75405    78:75405            1 
     0        75235    78:75235      0        75670    78:75670            1 
     0        75237    35:75237      0        75256    35:75256            1 
     0        75271    76:75271      0        75277    76:75277            1 
     0        75335    78:75335      0        75398    78:75398            1 
     0        75335    78:75335      0        75405    78:75405            1 
     0        75335    78:75335      0        75670    78:75670            1 
     0        75335    78:75335      0        75842    78:75842            1 
     0        75335    78:75335      0        75972    78:75972            1 
     0        75335    78:75335      0        76096    78:76096            1 
     0        75398    78:75398      0        75405    78:75405            1 
     0        75398    78:75398      0        75670    78:75670            1 
     0        75398    78:75398      0        75842    78:75842            1 
     0        75398    78:75398      0        75972    78:75972            1 
     0        75398    78:75398      0        76096    78:76096            1 
     0        75398    78:75398      0        76256    78:76256            1 
     0        75400   100:75400      0        76120   100:76120            1 
     0        75405    78:75405      0        75670    78:75670            1 
     0        75405    78:75405      0        75842    78:75842            1 
     0        75405    78:75405      0        75972    78:75972            1 
     0        75405    78:75405      0        76096    78:76096            1 
     0        75405    78:75405      0        76256    78:76256            1 
     0        75405    78:75405      0        76269    78:76269            1 
     0        75405    78:75405      0        76327    78:76327            1 
     0        75670    78:75670      0        75842    78:75842            1 
     0        75670    78:75670      0        75972    78:75972            1 
     0        75670    78:75670      0        76096    78:76096            1 
     0        75670    78:75670      0        76256    78:76256            1 
     0        75670    78:75670      0        76269    78:76269            1 
     0        75670    78:75670      0        76327    78:76327            1 
     0        75670    78:75670      0        76376    78:76376            1 
     0        75842    78:75842      0        75972    78:75972            1 
     0        75842    78:75842      0        76096    78:76096            1 
     0        75842    78:75842      0        76256    78:76256            1 
     0        75842    78:75842      0        76269    78:76269            1 
     0        75842    78:75842      0        76327    78:76327            1 
     0        75842    78:75842      0        76376    78:76376            1 
     0        75842    78:75842      0        76449    78:76449            1 
     0        75972    78:75972      0        76096    78:76096            1 
     0        75972    78:75972      0        76256    78:76256            1 
     0        75972    78:75972      0        76269    78:76269            1 
     0        75972    78:75972      0        76327    78:76327            1 
     0        75972    78:75972      0        76376    78:76376            1 
     0        75972    78:75972      0        76449    78:76449            1 
     0        75972    78:75972      0        76550    78:76550            1 
     0        76096    78:76096      0        76256    78:76256            1 
     0        76096    78:76096      0        76269    78:76269            1 
     0        76096    78:76096      0        76327    78:76327            1 
     0        76096    78:76096      0        76376    78:76376            1 
     0        76096    78:76096      0        76449    78:76449            1 
     0        76096    78:76096      0        76550    78:76550            1 
     0        76096    78:76096      0        76581    78:76581            1 
     0        76256    78:76256      0        76269    78:76269            1 
     0        76256    78:76256      0        76327    78:76327            1 
     0        76256    78:76256      0        76376    78:76376            1 
     0        76256    78:76256      0        76449    78:76449            1 
     0        76256    78:76256      0        76550    78:76550            1 
     0        76256    78:76256      0        76581    78:76581            1 
     0        76256    78:76256      0        76686    78:76686            1 
     0        76256    78:76256      0        76770    78:76770            1 
     0        76269    78:76269      0        76327    78:76327            1 
     0        76269    78:76269      0        76376    78:76376            1 
     0        76269    78:76269      0        76449    78:76449            1 
     0        76269    78:76269      0        76550    78:76550            1 
     0        76269    78:76269      0        76581    78:76581            1 
     0        76269    78:76269      0        76686    78:76686            1 
     0        76269    78:76269      0        76770    78:76770            1 
     0        76269    78:76269      0        76812    78:76812            1 
     0        76327    78:76327      0        76376    78:76376            1 
     0        76327    78:76327      0        76449    78:76449            1 
     0        76327    78:76327      0        76550    78:76550            1 
     0        76327    78:76327      0        76581    78:76581            1 
     0        76327    78:76327      0        76686    78:76686            1 
     0        76327    78:76327      0        76770    78:76770            1 
     0        76327    78:76327      0        76812    78:76812            1 
     0        76376    78:76376      0        76449    78:76449            1 
     0        76376    78:76376      0        76550    78:76550            1 
     0        76376    78:76376      0        76581    78:76581            1 
     0        76376    78:76376      0        76686    78:76686            1 
     0        76376    78:76376      0        76770    78:76770            1 
     0        76376    78:76376      0        76812    78:76812            1 
     0        76376    78:76376      0        76838    78:76838            1 
     0        76449    78:76449      0        76550    78:76550            1 
     0        76449    78:76449      0        76581    78:76581            1 
     0        76449    78:76449      0        76686    78:76686            1 
     0        76449    78:76449      0        76770    78:76770            1 
     0        76449    78:76449      0        76812    78:76812            1 
     0        76449    78:76449      0        76838    78:76838            1 
     0        76449    78:76449      0        76848    78:76848            1 
     0        76550    78:76550      0        76581    78:76581            1 
     0        76550    78:76550      0        76686    78:76686            1 
     0        76550    78:76550      0        76770    78:76770            1 
     0        76550    78:76550      0        76812    78:76812            1 
     0        76550    78:76550      0        76838    78:76838            1 
     0        76550    78:76550      0        76848    78:76848            1 
     0        76581    78:76581      0        76686    78:76686            1 
     0        76581    78:76581      0        76770    78:76770            1 
     0        76581    78:76581      0        76812    78:76812            1 
     0        76581    78:76581      0        76838    78:76838            1 
     0        76581    78:76581      0        76848    78:76848            1 
     0        76581    78:76581      0        76916    78:76916            1 
     0        76686    78:76686      0        76770    78:76770            1 
     0        76686    78:76686      0        76812    78:76812            1 
     0        76686    78:76686      0        76838    78:76838            1 
     0        76686    78:76686      0        76848    78:76848            1 
     0        76686    78:76686      0        76916    78:76916            1 
     0        76686    78:76686      0        76928    78:76928            1 
     0        76770    78:76770      0        76812    78:76812            1 
     0        76770    78:76770      0        76838    78:76838            1 
     0        76770    78:76770      0        76848    78:76848            1 
     0        76770    78:76770      0        76916    78:76916            1 
     0        76770    78:76770      0        76928    78:76928            1 
     0        76785    98:76785      0        76828    98:76828            1 
     0        76785    98:76785      0        76913   102:76913     0.371886 
     0        76785    98:76785      0        76929   102:76929     0.371886 
     0        76785    98:76785      0        77129    98:77129            1 
     0        76812    78:76812      0        76838    78:76838            1 
     0        76812    78:76812      0        76848    78:76848            1 
     0        76812    78:76812      0        76916    78:76916            1 
     0        76812    78:76812      0        76928    78:76928            1 
     0        76828    98:76828      0        76913   102:76913     0.371886 
     0        76828    98:76828      0        76929   102:76929     0.371886 
     0        76828    98:76828      0        77129    98:77129            1 
     0        76838    78:76838      0        76848    78:76848            1 
     0        76838    78:76838      0        76916    78:76916            1 
     0        76838    78:76838      0        76928    78:76928            1 
     0        76848    78:76848      0        76916    78:76916            1 
     0        76848    78:76848      0        76928    78:76928            1 
     0        76913   102:76913      0        76929   102:76929            1 
     0        76913   102:76913      0        77129    98:77129     0.368097 
     0        76913   102:76913      0        78075    84:78075     0.465241 
     0        76916    78:76916      0        76928    78:76928            1 
     0        76929   102:76929      0        77129    98:77129     0.368097 
     0        76929   102:76929      0        78075    84:78075     0.465241 
     0        76929   102:76929      0        78125   112:78125     0.368097 
     0        76929   102:76929      0        78131   112:78131     0.368097 
     0        76929   102:76929      0        78153    84:78153     0.465241 
     0        77129    98:77129      0        78075    84:78075     0.607843 
     0        77129    98:77129      0        78125   112:78125            1 
     0        77129    98:77129      0        78131   112:78131            1 
     0        77129    98:77129      0        78153    84:78153     0.607843 
     0        77129    98:77129      0        78166    84:78166     0.607843 
     0        77512    76:77512      0        78075    84:78075     0.299145 
     0        77512    76:77512      0        78153    84:78153     0.299145 
     0        77512    76:77512      0        78166    84:78166     0.299145 
     0        77512    76:77512      0        78194    84:78194     0.299145 
     0        78075    84:78075      0        78125   112:78125     0.607843 
     0        78075    84:78075      0        78131   112:78131     0.607843 
     0        78075    84:78075      0        78153    84:78153            1 
     0        78075    84:78075      0        78166    84:78166            1 
     0        78075    84:78075      0        78194    84:78194            1 
     0        78075    84:78075      0        78506    84:78506            1 
     0        78125   112:78125      0        78131   112:78131            1 
     0        78125   112:78125      0        78153    84:78153     0.607843 
     0        78125   112:78125      0        78166    84:78166     0.607843 
     0        78125   112:78125      0        78194    84:78194     0.607843 
     0        78125   112:78125      0        78506    84:78506     0.607843 
     0        78131   112:78131      0        78153    84:78153     0.607843 
     0        78131   112:78131      0        78166    84:78166     0.607843 
     0        78131   112:78131      0        78194    84:78194     0.607843 
     0        78131   112:78131      0        78506    84:78506     0.606061 
     0        78131   112:78131      0        79322   112:79322            1 
     0        78153    84:78153      0        78166    84:78166            1 
     0        78153    84:78153      0        78194    84:78194            1 
     0        78153    84:78153      0        78506    84:78506            1 
     0        78153    84:78153      0        79200    76:79200     0.299145 
     0        78153    84:78153      0        79322   112:79322     0.607843 
     0        78166    84:78166      0        78194    84:78194            1 
     0        78166    84:78166      0        78506    84:78506            1 
     0        78166    84:78166      0        79200    76:79200     0.299145 
     0        78166    84:78166      0        79322   112:79322     0.607843 
     0        78194    84:78194      0        78506    84:78506            1 
     0        78194    84:78194      0        79200    76:79200     0.299145 
     0        78194    84:78194      0        79322   112:79322     0.607843 
     0        78194    84:78194      0        79887    98:79887     0.295476 
     0        78506    84:78506      0        79200    76:79200     0.297297 
     0        78506    84:78506      0        79322   112:79322     0.606061 
     0        78506    84:78506      0        79887    98:79887     0.295476 
     0        78906    78:78906      0        79116    78:79116            1 
     0        78906    78:78906      0        79122    78:79122            1 
     0        78906    78:78906      0        79887    98:79887     0.249084 
     0        79116    78:79116      0        79122    78:79122            1 
     0        79116    78:79116      0        79887    98:79887      0.24812 
     0        79122    78:79122      0        79887    98:79887      0.24812 
     0        79322   112:79322      0        79887    98:79887      0.73064 
     0        79322   112:79322      0        80081    35:80081     0.237537 
     0        80081    35:80081      0        80390    35:80390     0.906178 
     0        80081    35:80081      0        80721    35:80721            1 
     0        80319   104:80319      0        80349   104:80349            1 
     0        80390    35:80390      0        80721    35:80721     0.906178 
     0        80878    98:80878      0        81033    98:81033     0.487805 
     0        82152   104:82152      0        82159   104:82159            1 
     0        82214    35:82214      0        83645    35:83645     0.901515 
     0        82214    35:82214      0        84751    35:84751            1 
     0        82956    98:82956      0        82960    98:82960            1 
     0        83645    35:83645      0        84751    35:84751     0.900256 
     0        83645    35:83645      0        84814    35:84814            1 
     0        84633   114:84633      0        84985   108:84985      0.31746 
     0        84751    35:84751      0        84814    35:84814     0.900256 
     0        84751    35:84751      0        85074    35:85074     0.900256 
     0        84751    35:84751      0        85108    35:85108     0.901961 
     0        84814    35:84814      0        85074    35:85074            1 
     0        84814    35:84814      0        85108    35:85108            1 
     0        84814    35:84814      0        85122    35:85122            1 
     0        84896    76:84896      0        85066    76:85066            1 
     0        85028   108:85028      0        85160   104:85160     0.487805 
     0        85028   108:85028      0        85176   104:85176       0.4875 
     0        85074    35:85074      0        85108    35:85108            1 
     0        85074    35:85074      0        85122    35:85122            1 
     0        85074    35:85074      0        85179    35:85179            1 
     0        85074    35:85074      0        85195    35:85195     0.903382 
     0        85108    35:85108      0        85122    35:85122            1 
     0        85108    35:85108      0        85179    35:85179            1 
     0        85108    35:85108      0        85195    35:85195     0.905093 
     0        85108    35:85108      0        85366    35:85366     0.905093 
     0        85122    35:85122      0        85179    35:85179            1 
     0        85122    35:85122      0        85195    35:85195     0.905093 
     0        85122    35:85122      0        85366    35:85366     0.905093 
     0        85160   104:85160      0        85176   104:85176            1 
     0        85160   104:85160      0        85274   104:85274            1 
     0        85160   104:85160      0        85316   104:85316            1 
     0        85160   104:85160      0        85321   104:85321            1 
     0        85160   104:85160      0        85379   104:85379            1 
     0        85160   104:85160      0        85386   104:85386            1 
     0        85176   104:85176      0        85274   104:85274            1 
     0        85176   104:85176      0        85316   104:85316            1 
     0        85176   104:85176      0        85321   104:85321            1 
     0        85176   104:85176      0        85379   104:85379            1 
     0        85176   104:85176      0        85386   104:85386            1 
     0        85179    35:85179      0        85195    35:85195     0.905093 
     0        85179    35:85179      0        85366    35:85366     0.905093 
     0        85179    35:85179      0        85508    35:85508            1 
     0        85179    35:85179      0        85534    35:85534            1 
     0        85195    35:85195      0        85366    35:85366            1 
     0        85195    35:85195      0        85508    35:85508     0.905093 
     0        85195    35:85195      0        85534    35:85534     0.905093 
     0        85274   104:85274      0        85316   104:85316            1 
     0        85274   104:85274      0        85321   104:85321            1 
     0        85274   104:85274      0        85379   104:85379            1 
     0        85274   104:85274      0        85386   104:85386            1 
     0        85274   104:85274      0        85907   104:85907            1 
     0        85316   104:85316      0        85321   104:85321            1 
     0        85316   104:85316      0        85379   104:85379            1 
     0        85316   104:85316      0        85386   104:85386            1 
     0        85316   104:85316      0        85907   104:85907            1 
     0        85321   104:85321      0        85379   104:85379            1 
     0        85321   104:85321      0        85386   104:85386            1 
     0        85321   104:85321      0        85907   104:85907            1 
     0        85321   104:85321      0        85939   104:85939            1 
     0        85366    35:85366      0        85508    35:85508     0.905093 
     0        85366    35:85366      0        85534    35:85534     0.905093 
     0        85379   104:85379      0        85386   104:85386            1 
     0        85379   104:85379      0        85907   104:85907            1 
     0        85379   104:85379      0        85939   104:85939            1 
     0        85386   104:85386      0        85907   104:85907            1 
     0        85386   104:85386      0        85939   104:85939            1 
     0        85508    35:85508      0        85534    35:85534            1 
     0        85767    76:85767      0        85920    76:85920            1 
     0        85767    76:85767      0        86310    76:86310            1 
     0        85767    76:85767      0        86420    76:86420            1 
     0        85767    76:85767      0        86427    94:86427     0.299145 
     0        85907   104:85907      0        85939   104:85939            1 
     0        85920    76:85920      0        86310    76:86310            1 
     0        85920    76:85920      0        86420    76:86420            1 
     0        85920    76:85920      0        86427    94:86427     0.298246 
     0        86310    76:86310      0        86420    76:86420            1 
     0        86310    76:86310      0        86427    94:86427     0.299145 
     0        86420    76:86420      0        86427    94:86427     0.299145 
     0        86421    80:86421      0        86504    81:86504     0.674603 
     0        86697    81:86697      0        86884    81:86884     0.316667 
     0        86703    81:86703      0        87145    81:87145      0.31746 
     0        86703    81:86703      0        87160    81:87160      0.31746 
     0        87145    81:87145      0        87160    81:87160            1 
     0        87145    81:87145      0        87235    81:87235     0.316667 
     0        87145    81:87145      0        87285    81:87285     0.231707 
     0        87160    81:87160      0        87235    81:87235     0.316667 
     0        87160    81:87160      0        87285    81:87285     0.231707 
     0        87189    81:87189      0        87261    81:87261     0.219958 
     0        87235    81:87235      0        87261    81:87261     0.568421 
     0        87235    81:87235      0        87285    81:87285     0.290422 
     0        87235    81:87235      0        87477    81:87477     0.567568 
     0        87261    81:87261      0        87477    81:87477      0.29642 
     0        87477    81:87477      0        87551    81:87551         0.37 
     0        87484    81:87484      0        87551    81:87551        0.475 
     0        87484    81:87484      0        87597    81:87597     0.398236 
     0        87484    81:87484      0        87627    81:87627     0.316239 
     0        87523    81:87523      0        87526    81:87526     0.730263 
     0        87523    81:87523      0        87531    81:87531     0.730263 
     0        87523    81:87523      0        87627    81:87627     0.230769 
     0        87526    81:87526      0        87531    81:87531            1 
     0        87526    81:87526      0        87636    81:87636     0.217503 
     0        87531    81:87531      0        87636    81:87636     0.217503 
     0        87551    81:87551      0        87597    81:87597     0.369231 
     0        87551    81:87551      0        87627    81:87627     0.487179 
     0        87597    81:87597      0        87627    81:87627     0.230769 
     0        87597    81:87597      0        87636    81:87636     0.396825 
     0        87647    35:87647      0        87651    35:87651            1 
     0        87747    76:87747      0        87953    76:87953            1 
     0        87747    76:87747      0        87968    76:87968         0.65 
     0        87821    81:87821      0        87903    81:87903            1 
     0        87926    81:87926      0        87932    81:87932     0.225625 
     0        87953    76:87953      0        87968    76:87968         0.65 
     0        87953    76:87953      0        88036    76:88036            1 
     0        87953    76:87953      0        88135    76:88135            1 
     0        87968    76:87968      0        88036    76:88036            1 
     0        87968    76:87968      0        88135    76:88135            1 
     0        88035    81:88035      0        88061    81:88061     0.217503 
     0        88036    76:88036      0        88135    76:88135            1 
     0        88234    81:88234      0        88236    81:88236            1 
     0        88234    81:88234      0        88309    81:88309     0.315789 
     0        88236    81:88236      0        88309    81:88309     0.315789 
     0        88236    81:88236      0        88554   133:88554     0.316239 
     0        88285    81:88285      0        88334   133:88334     0.211538 
     0        88285    81:88285      0        88372   133:88372     0.211538 
     0        88309    81:88309      0        88334   133:88334       0.4875 
     0        88309    81:88309      0        88372   133:88372       0.4875 
     0        88309    81:88309      0        88554   133:88554            1 
     0        88334   133:88334      0        88372   133:88372            1 
     0        88334   133:88334      0        88554   133:88554            1 
     0        88334   133:88334      0        88634    98:88634            1 
     0        88372   133:88372      0        88554   133:88554            1 
     0        88372   133:88372      0        88634    98:88634            1 
     0        88554   133:88554      0        88634    98:88634            1 
     0        88634    98:88634      0        89429    98:89429     0.247104 
     0        89028   112:89028      0        89104   112:89104            1 
     0        89028   112:89028      0        89124   110:89124     0.319694 
     0        89028   112:89028      0        89255   112:89255            1 
     0        89028   112:89028      0        89429    98:89429      0.73064 
     0        89028   112:89028      0        89510   112:89510            1 
     0        89104   112:89104      0        89124   110:89124     0.315583 
     0        89104   112:89104      0        89255   112:89255            1 
     0        89104   112:89104      0        89429    98:89429      0.73064 
     0        89104   112:89104      0        89510   112:89510            1 
     0        89124   110:89124      0        89255   112:89255     0.319694 
     0        89124   110:89124      0        89510   112:89510     0.319694 
     0        89255   112:89255      0        89429    98:89429      0.73064 
     0        89255   112:89255      0        89510   112:89510            1 
     0        89429    98:89429      0        89510   112:89510     0.729167 
     0        89903   108:89903      0        90460    76:90460     0.316667 
     0        89903   108:89903      0        90766    76:90766       0.4875 
     0        89947   108:89947      0        90460    76:90460     0.316667 
     0        89947   108:89947      0        90766    76:90766       0.4875 
     0        90460    76:90460      0        90766    76:90766            1 
     0        90766    76:90766      0        91131    94:91131     0.298246 
     0        91131    94:91131      0        91813    94:91813            1 
     0        91813    94:91813      0        92443    94:92443            1 
     0        91813    94:91813      0        92686    94:92686            1 
     0        91813    94:91813      0        92705    94:92705            1 
     0        92443    94:92443      0        92686    94:92686            1 
     0        92443    94:92443      0        92705    94:92705            1 
     0        92443    94:92443      0        92943    94:92943            1 
     0        92443    94:92443      0        93568    79:93568     0.831169 
     0        92443    94:92443      0        94123    76:94123     0.298246 
     0        92686    94:92686      0        92705    94:92705            1 
     0        92686    94:92686      0        92943    94:92943            1 
     0        92686    94:92686      0        93568    79:93568     0.831169 
     0        92686    94:92686      0        94123    76:94123     0.298246 
     0        92686    94:92686      0        94344    76:94344     0.298246 
     0        92705    94:92705      0        92943    94:92943     0.832653 
     0        92705    94:92705      0        93568    79:93568     0.707143 
     0        92705    94:92705      0        94344    76:94344     0.299145 
     0        92943    94:92943      0        93568    79:93568     0.848485 
     0        92943    94:92943      0        94123    76:94123     0.383459 
     0        92943    94:92943      0        94344    76:94344     0.297297 
     0        93568    79:93568      0        94123    76:94123     0.324324 
     0        93568    79:93568      0        94344    76:94344      0.24812 
     0        94123    76:94123      0        94344    76:94344            1 
     0        94123    76:94123      0        94532    83:94532     0.317073 
     0        94564    83:94564      0        94677    83:94677      0.23125 
     0        94831    76:94831      0        94880    76:94880            1 
     0        94831    76:94831      0        94904    76:94904            1 
     0        94831    76:94831      0        95177    79:95177     0.315789 
     0        94831    76:94831      0        95192    79:95192     0.324324 
     0        94831    76:94831      0        95248    76:95248            1 
     0        94880    76:94880      0        94904    76:94904            1 
     0        94880    76:94880      0        95177    79:95177     0.315789 
     0        94880    76:94880      0        95192    79:95192     0.324324 
     0        94880    76:94880      0        95248    76:95248            1 
     0        94880    76:94880      0        95255    76:95255            1 
     0        94880    76:94880      0        95273    76:95273            1 
     0        94880    76:94880      0        95400    79:95400     0.316239 
     0        94904    76:94904      0        95192    79:95192      0.24812 
     0        94904    76:94904      0        95248    76:95248            1 
     0        94904    76:94904      0        95255    76:95255            1 
     0        94904    76:94904      0        95273    76:95273            1 
     0        95177    79:95177      0        95248    76:95248     0.316239 
     0        95177    79:95177      0        95255    76:95255     0.316667 
     0        95177    79:95177      0        95273    76:95273     0.316239 
     0        95177    79:95177      0        95400    79:95400            1 
     0        95192    79:95192      0        95248    76:95248     0.325658 
     0        95192    79:95192      0        95255    76:95255     0.326923 
     0        95192    79:95192      0        95273    76:95273     0.325658 
     0        95248    76:95248      0        95255    76:95255            1 
     0        95248    76:95248      0        95273    76:95273            1 
     0        95248    76:95248      0        95400    79:95400     0.316239 
     0        95255    76:95255      0        95273    76:95273            1 
     0        95255    76:95255      0        95400    79:95400     0.316667 
     0        95261   100:95261      0        95612   100:95612            1 
     0        95261   100:95261      0        95724   100:95724            1 
     0        95273    76:95273      0        95400    79:95400     0.316239 
     0        95612   100:95612      0        95724   100:95724            1 
     0        95612   100:95612      0        95938   100:95938            1 
     0        95612   100:95612      0        96100   100:96100     0.777778 
     0        95724   100:95724      0        95938   100:95938            1 
     0        95724   100:95724      0        96100   100:96100     0.777778 
     0        95724   100:95724      0        96699   100:96699            1 
     0        95938   100:95938      0        96100   100:96100     0.777778 
     0        95938   100:95938      0        96699   100:96699            1 
     0        95952    76:95952      0        96950    76:96950            1 
     0        95952    76:95952      0        97018    76:97018            1 
     0        96100   100:96100      0        96699   100:96699     0.777778 
     0        96950    76:96950      0        97018    76:97018            1 
     0        96950    76:96950      0        97187    76:97187            1 
     0        97018    76:97018      0        97187    76:97187            1 
     0        97505    80:97505      0        97508    80:97508            1 
     0        97505    80:97505      0        97838   100:97838            1 
     0        97505    80:97505      0        98062   100:98062            1 
     0        97508    80:97508      0        97838   100:97838            1 
     0        97508    80:97508      0        98062   100:98062            1 
     0        97838   100:97838      0        98062   100:98062            1 
     0        97838   100:97838      0        98705   100:98705            1 
     0        97838   100:97838      0        98718   100:98718            1 
     0        97838   100:97838      0        98729   100:98729            1 
     0        97838   100:97838      0        98944   100:98944            1 
     0        98062   100:98062      0        98705   100:98705            1 
     0        98062   100:98062      0        98718   100:98718            1 
     0        98062   100:98062      0        98729   100:98729            1 
     0        98062   100:98062      0        98944   100:98944            1 
     0        98062   100:98062      0        99296   101:99296     0.206349 
     0        98705   100:98705      0        98718   100:98718            1 
     0        98705   100:98705      0        98729   100:98729            1 
     0        98705   100:98705      0        98944   100:98944            1 
     0        98705   100:98705      0        99296   101:99296     0.206349 
     0        98705   100:98705      0        99308   101:99308     0.206349 
     0        98705   100:98705      0        99370   100:99370            1 
     0        98705   100:98705      0        99482   110:99482     0.292929 
     0        98718   100:98718      0        98729   100:98729            1 
     0        98718   100:98718      0        98944   100:98944            1 
     0        98718   100:98718      0        99296   101:99296     0.206349 
     0        98718   100:98718      0        99308   101:99308     0.206349 
     0        98718   100:98718      0        99370   100:99370            1 
     0        98718   100:98718      0        99482   110:99482     0.292929 
     0        98718   100:98718      0        99739   100:99739     0.259259 
     0        98729   100:98729      0        98944   100:98944            1 
     0        98729   100:98729      0        99296   101:99296     0.206349 
     0        98729   100:98729      0        99308   101:99308     0.206349 
     0        98729   100:98729      0        99370   100:99370            1 
     0        98729   100:98729      0        99482   110:99482     0.292929 
     0        98729   100:98729      0        99739   100:99739     0.259259 
     0        98944   100:98944      0        99296   101:99296     0.206349 
     0        98944   100:98944      0        99308   101:99308     0.206349 
     0        98944   100:98944      0        99370   100:99370            1 
     0        98944   100:98944      0        99482   110:99482     0.292929 
     0        98944   100:98944      0        99739   100:99739     0.259259 
     0        99296   101:99296      0        99308   101:99308            1 
     0        99296   101:99296      0        99370   100:99370     0.230769 
     0        99296   101:99296      0        99482   110:99482     0.707143 
     0        99296   101:99296      0        99739   100:99739      0.79803 
     0        99308   101:99308      0        99370   100:99370     0.230769 
     0        99308   101:99308      0        99482   110:99482     0.707143 
     0        99308   101:99308      0        99739   100:99739      0.79803 
     0        99370   100:99370      0        99482   110:99482     0.333333 
     0        99370   100:99370      0        99739   100:99739     0.292929 
     0        99370   100:99370      0       100224   81:100224     0.289289 
     0        99370   100:99370      0       100249   81:100249     0.290422 
     0        99370   100:99370      0       100360   80:100360     0.777143 
     0        99482   110:99482      0        99739   100:99739     0.886111 
     0        99482   110:99482      0       100224   81:100224     0.277778 
     0        99482   110:99482      0       100249   81:100249     0.243243 
     0        99739   100:99739      0       100224   81:100224     0.241667 
     0        99739   100:99739      0       100249   81:100249     0.213759 
     0        99739   100:99739      0       100360   80:100360     0.333333 
     0        99739   100:99739      0       100455   80:100455     0.259259 
     0       100224   81:100224      0       100249   81:100249     0.410049 
     0       100224   81:100224      0       100360   80:100360     0.216176 
     0       100224   81:100224      0       100455   80:100455     0.288095 
     0       100224   81:100224      0       100974   80:100974     0.288095 
     0       100249   81:100249      0       100360   80:100360     0.217503 
     0       100249   81:100249      0       100455   80:100455     0.289289 
     0       100249   81:100249      0       100585  101:100585     0.213759 
     0       100249   81:100249      0       100974   80:100974     0.289289 
     0       100360   80:100360      0       100455   80:100455     0.778378 
     0       100360   80:100360      0       100974   80:100974     0.777778 
     0       100455   80:100455      0       100974   80:100974            1 
     0       100585  101:100585      0       101193  112:101193        0.675 
     0       100585  101:100585      0       101231  108:101231        0.675 
     0       100585  101:100585      0       101337   46:101337     0.380952 
     0       100976   76:100976      0       101059   76:101059            1 
     0       100976   76:100976      0       101219   76:101219            1 
     0       101059   76:101059      0       101219   76:101219            1 
     0       101193  112:101193      0       101231  108:101231            1 
     0       101193  112:101193      0       101337   46:101337     0.214586 
     0       101231  108:101231      0       101337   46:101337     0.214586 
     0       102104  100:102104      0       102112   80:102112            1 
     0       102104  100:102104      0       102372  110:102372            1 
     0       102112   80:102112      0       102372  110:102372            1 
     0       102112   80:102112      0       102677   80:102677            1 
     0       102287   57:102287      0       102570   57:102570     0.531593 
     0       102371   57:102371      0       102383   57:102383     0.815008 
     0       102371   57:102371      0       102570   57:102570     0.219048 
     0       102371   57:102371      0       102600   57:102600      0.72523 
     0       102371   57:102371      0       102873   57:102873      0.64892 
     0       102372  110:102372      0       102677   80:102677            1 
     0       102372  110:102372      0       102680   80:102680            1 
     0       102372  110:102372      0       102936   80:102936            1 
     0       102383   57:102383      0       102570   57:102570     0.242017 
     0       102383   57:102383      0       102600   57:102600     0.809118 
     0       102383   57:102383      0       102873   57:102873      0.64892 
     0       102570   57:102570      0       102600   57:102600     0.242017 
     0       102570   57:102570      0       102873   57:102873     0.219048 
     0       102570   57:102570      0       102955   57:102955     0.831933 
     0       102570   57:102570      0       103102   76:103102     0.298246 
     0       102600   57:102600      0       102873   57:102873     0.905093 
     0       102677   80:102677      0       102680   80:102680            1 
     0       102677   80:102677      0       102936   80:102936            1 
     0       102680   80:102680      0       102936   80:102936            1 
     0       102955   57:102955      0       103102   76:103102     0.249084 
     0       102955   57:102955      0       103265   76:103265      0.24812 
     0       103102   76:103102      0       103217   76:103217            1 
     0       103102   76:103102      0       103223   76:103223            1 
     0       103102   76:103102      0       103235   76:103235            1 
     0       103102   76:103102      0       103265   76:103265            1 
     0       103217   76:103217      0       103223   76:103223            1 
     0       103217   76:103217      0       103235   76:103235            1 
     0       103217   76:103217      0       103265   76:103265            1 
     0       103223   76:103223      0       103235   76:103235            1 
     0       103223   76:103223      0       103265   76:103265            1 
     0       103223   76:103223      0       103591   76:103591            1 
     0       103235   76:103235      0       103265   76:103265            1 
     0       103235   76:103235      0       103591   76:103591            1 
     0       103265   76:103265      0       103591   76:103591            1 
     0       103967  101:103967      0       104069  110:104069     0.267857 
     0       103967  101:103967      0       104164  100:104164     0.206349 
     0       103967  101:103967      0       104167  100:104167     0.206349 
     0       104069  110:104069      0       104164  100:104164     0.777778 
     0       104069  110:104069      0       104167  100:104167     0.777778 
     0       104164  100:104164      0       104167  100:104167            1 
     0       104167  100:104167      0       104904   87:104904     0.206349 
     0       104493  108:104493      0       104904   87:104904          0.6 
     0       104493  108:104493      0       105372   79:105372      0.73064 
     0       104493  108:104493      0       105750  110:105750     0.371886 
     0       104493  108:104493      0       105780   79:105780     0.705882 
     0       104904   87:104904      0       105372   79:105372     0.464286 
     0       104904   87:104904      0       105750  110:105750     0.704433 
     0       104904   87:104904      0       105780   79:105780       0.4375 
     0       104904   87:104904      0       106135   79:106135     0.460829 
     0       104904   87:104904      0       106142   79:106142     0.464286 
     0       104904   87:104904      0       106183   79:106183     0.464286 
     0       104920   76:104920      0       105372   79:105372      0.24812 
     0       104920   76:104920      0       106135   79:106135     0.247104 
     0       104920   76:104920      0       106142   79:106142      0.24812 
     0       104920   76:104920      0       106183   79:106183      0.24812 
     0       104920   76:104920      0       106195   79:106195     0.247104 
     0       105245  104:105245      0       105647   35:105647     0.380952 
     0       105372   79:105372      0       105750  110:105750     0.454557 
     0       105372   79:105372      0       105780   79:105780            1 
     0       105372   79:105372      0       106135   79:106135            1 
     0       105372   79:105372      0       106142   79:106142            1 
     0       105372   79:105372      0       106183   79:106183            1 
     0       105372   79:105372      0       106195   79:106195            1 
     0       105372   79:105372      0       106368   76:106368     0.211538 
     0       105647   35:105647      0       106725   35:106725            1 
     0       105750  110:105750      0       105780   79:105780     0.419843 
     0       105750  110:105750      0       106135   79:106135     0.454557 
     0       105750  110:105750      0       106142   79:106142     0.457521 
     0       105750  110:105750      0       106183   79:106183     0.457521 
     0       105750  110:105750      0       106195   79:106195     0.454557 
     0       105750  110:105750      0       106458  110:106458      0.29484 
     0       105780   79:105780      0       106135   79:106135            1 
     0       105780   79:105780      0       106142   79:106142            1 
     0       105780   79:105780      0       106183   79:106183            1 
     0       105780   79:105780      0       106195   79:106195            1 
     0       105780   79:105780      0       107242  110:107242     0.417027 
     0       106135   79:106135      0       106142   79:106142            1 
     0       106135   79:106135      0       106183   79:106183            1 
     0       106135   79:106135      0       106195   79:106195            1 
     0       106135   79:106135      0       106368   76:106368     0.210526 
     0       106135   79:106135      0       106760   76:106760     0.210526 
     0       106135   79:106135      0       107242  110:107242     0.451411 
     0       106142   79:106142      0       106183   79:106183            1 
     0       106142   79:106142      0       106195   79:106195            1 
     0       106142   79:106142      0       106368   76:106368     0.211538 
     0       106142   79:106142      0       106760   76:106760     0.211538 
     0       106142   79:106142      0       107242  110:107242     0.454557 
     0       106142   79:106142      0       107512   79:107512            1 
     0       106183   79:106183      0       106195   79:106195            1 
     0       106183   79:106183      0       106368   76:106368     0.211538 
     0       106183   79:106183      0       106760   76:106760     0.211538 
     0       106183   79:106183      0       107242  110:107242     0.454557 
     0       106183   79:106183      0       107512   79:107512            1 
     0       106183   79:106183      0       107533   79:107533            1 
     0       106195   79:106195      0       106368   76:106368     0.210526 
     0       106195   79:106195      0       106760   76:106760     0.210526 
     0       106195   79:106195      0       107242  110:107242     0.451411 
     0       106195   79:106195      0       107512   79:107512            1 
     0       106195   79:106195      0       107533   79:107533            1 
     0       106368   76:106368      0       106760   76:106760            1 
     0       106368   76:106368      0       107512   79:107512     0.211538 
     0       106368   76:106368      0       107533   79:107533     0.211538 
     0       106458  110:106458      0       107242  110:107242      0.29484 
     0       106760   76:106760      0       107512   79:107512     0.211538 
     0       106760   76:106760      0       107533   79:107533     0.211538 
     0       107242  110:107242      0       107512   79:107512     0.454557 
     0       107242  110:107242      0       107533   79:107533     0.454557 
     0       107512   79:107512      0       107533   79:107533            1 
     0       107512   79:107512      0       107964   79:107964            1 
     0       107512   79:107512      0       108022   79:108022            1 
     0       107533   79:107533      0       107964   79:107964            1 
     0       107533   79:107533      0       108022   79:108022            1 
     0       107533   79:107533      0       108168   79:108168            1 
     0       107964   79:107964      0       108022   79:108022            1 
     0       107964   79:107964      0       108168   79:108168            1 
     0       107964   79:107964      0       108499   76:108499     0.211538 
     0       107964   79:107964      0       109134   87:109134     0.348495 
     0       107964   79:107964      0       109273   87:109273     0.348495 
     0       107964   79:107964      0       109425   87:109425     0.440559 
     0       107964   79:107964      0       109553   76:109553      0.24812 
     0       108022   79:108022      0       108168   79:108168            1 
     0       108022   79:108022      0       108499   76:108499       0.2125 
     0       108022   79:108022      0       109134   87:109134     0.352044 
     0       108022   79:108022      0       109273   87:109273     0.348495 
     0       108022   79:108022      0       109425   87:109425     0.443439 
     0       108022   79:108022      0       109553   76:109553     0.249084 
     0       108022   79:108022      0       109839   76:109839     0.211538 
     0       108168   79:108168      0       108499   76:108499     0.211538 
     0       108168   79:108168      0       109134   87:109134     0.348495 
     0       108168   79:108168      0       109273   87:109273     0.348495 
     0       108168   79:108168      0       109425   87:109425     0.440559 
     0       108168   79:108168      0       109553   76:109553      0.24812 
     0       108168   79:108168      0       109839   76:109839     0.211538 
     0       108499   76:108499      0       109553   76:109553            1 
     0       108499   76:108499      0       109839   76:109839            1 
     0       108499   76:108499      0       110158   76:110158            1 
     0       109134   87:109134      0       109273   87:109273            1 
     0       109134   87:109134      0       109425   87:109425            1 
     0       109273   87:109273      0       109425   87:109425            1 
     0       109553   76:109553      0       109839   76:109839            1 
     0       109553   76:109553      0       110158   76:110158            1 
     0       109553   76:109553      0       110535   76:110535            1 
     0       109553   76:109553      0       110540   76:110540            1 
     0       109839   76:109839      0       110158   76:110158            1 
     0       109839   76:109839      0       110535   76:110535            1 
     0       109839   76:109839      0       110540   76:110540            1 
     0       110158   76:110158      0       110535   76:110535            1 
     0       110158   76:110158      0       110540   76:110540            1 
     0       110164   35:110164      0       110373   35:110373            1 
     0       110164   35:110164      0       110478   35:110478            1 
     0       110164   35:110164      0       110705   35:110705            1 
     0       110164   35:110164      0       110707   35:110707            1 
     0       110164   35:110164      0       110891   35:110891            1 
     0       110178   80:110178      0       110825  113:110825     0.777778 
     0       110373   35:110373      0       110478   35:110478            1 
     0       110373   35:110373      0       110705   35:110705            1 
     0       110373   35:110373      0       110707   35:110707            1 
     0       110373   35:110373      0       110891   35:110891            1 
     0       110478   35:110478      0       110705   35:110705            1 
     0       110478   35:110478      0       110707   35:110707            1 
     0       110478   35:110478      0       110891   35:110891            1 
     0       110535   76:110535      0       110540   76:110540            1 
     0       110705   35:110705      0       110707   35:110707            1 
     0       110705   35:110705      0       110891   35:110891            1 
     0       110707   35:110707      0       110891   35:110891            1 
     0       110707   35:110707      0       111565   35:111565            1 
     0       110891   35:110891      0       111565   35:111565            1 
     0       111073   79:111073      0       111082   79:111082            1 
     0       111565   35:111565      0       112376   35:112376            1 
     0       111565   35:111565      0       114438   35:114438     0.609524 
     0       111565   35:111565      0       114523   35:114523     0.732026 
     0       111565   35:111565      0       114562   35:114562     0.861953 
     0       112376   35:112376      0       114438   35:114438     0.609524 
     0       112376   35:112376      0       114523   35:114523     0.732026 
     0       112376   35:112376      0       114562   35:114562     0.861953 
     0       112376   35:112376      0       114573   35:114573     0.609524 
     0       112376   35:112376      0       114655   35:114655            1 
     0       114438   35:114438      0       114523   35:114523     0.531593 
     0       114438   35:114438      0       114562   35:114562     0.444607 
     0       114438   35:114438      0       114573   35:114573     0.647642 
     0       114438   35:114438      0       114655   35:114655     0.607843 
     0       114438   35:114438      0       114732   35:114732     0.705882 
     0       114438   35:114438      0       114742   35:114742     0.707143 
     0       114438   35:114438      0       114766   35:114766     0.609524 
     0       114438   35:114438      0       114781   35:114781     0.609524 
     0       114523   35:114523      0       114562   35:114562     0.849265 
     0       114523   35:114523      0       114573   35:114573     0.531593 
     0       114523   35:114523      0       114655   35:114655      0.73064 
     0       114523   35:114523      0       114732   35:114732     0.705882 
     0       114523   35:114523      0       114742   35:114742     0.574548 
     0       114523   35:114523      0       114766   35:114766     0.732026 
     0       114523   35:114523      0       114781   35:114781     0.732026 
     0       114523   35:114523      0       114785   35:114785     0.388445 
     0       114562   35:114562      0       114573   35:114573     0.444607 
     0       114562   35:114562      0       114655   35:114655     0.861111 
     0       114562   35:114562      0       114732   35:114732     0.848485 
     0       114562   35:114562      0       114742   35:114742     0.713513 
     0       114562   35:114562      0       114766   35:114766     0.861953 
     0       114562   35:114562      0       114781   35:114781     0.861953 
     0       114562   35:114562      0       114785   35:114785     0.323569 
     0       114562   35:114562      0       114835   35:114835     0.705882 
     0       114573   35:114573      0       114655   35:114655     0.607843 
     0       114573   35:114573      0       114732   35:114732     0.571429 
     0       114573   35:114573      0       114742   35:114742     0.707143 
     0       114573   35:114573      0       114766   35:114766     0.609524 
     0       114573   35:114573      0       114781   35:114781     0.609524 
     0       114573   35:114573      0       114785   35:114785     0.475026 
     0       114573   35:114573      0       114835   35:114835     0.369473 
     0       114655   35:114655      0       114732   35:114732            1 
     0       114655   35:114655      0       114742   35:114742     0.861953 
     0       114655   35:114655      0       114766   35:114766            1 
     0       114655   35:114655      0       114781   35:114781            1 
     0       114655   35:114655      0       114785   35:114785     0.493827 
     0       114655   35:114655      0       114835   35:114835     0.609524 
     0       114732   35:114732      0       114742   35:114742     0.849265 
     0       114732   35:114732      0       114766   35:114766            1 
     0       114732   35:114732      0       114781   35:114781            1 
     0       114732   35:114732      0       114785   35:114785     0.572917 
     0       114732   35:114732      0       114835   35:114835     0.571429 
     0       114732   35:114732      0       115124   35:115124            1 
     0       114732   35:114732      0       115143   35:115143            1 
     0       114742   35:114742      0       114766   35:114766     0.862745 
     0       114742   35:114742      0       114781   35:114781     0.862745 
     0       114742   35:114742      0       114785   35:114785     0.325596 
     0       114742   35:114742      0       114835   35:114835     0.444607 
     0       114742   35:114742      0       115124   35:115124     0.849265 
     0       114742   35:114742      0       115143   35:115143     0.849265 
     0       114766   35:114766      0       114781   35:114781            1 
     0       114766   35:114766      0       114785   35:114785     0.495495 
     0       114766   35:114766      0       114835   35:114835     0.609524 
     0       114766   35:114766      0       115124   35:115124            1 
     0       114766   35:114766      0       115143   35:115143            1 
     0       114766   35:114766      0       115152   35:115152            1 
     0       114781   35:114781      0       114785   35:114785     0.495495 
     0       114781   35:114781      0       114835   35:114835     0.609524 
     0       114781   35:114781      0       115124   35:115124            1 
     0       114781   35:114781      0       115143   35:115143            1 
     0       114781   35:114781      0       115152   35:115152            1 
     0       114781   35:114781      0       115257   35:115257            1 
     0       114785   35:114785      0       114835   35:114835      0.22881 
     0       114785   35:114785      0       115124   35:115124     0.572917 
     0       114785   35:114785      0       115143   35:115143     0.572917 
     0       114785   35:114785      0       115152   35:115152     0.495495 
     0       114785   35:114785      0       115257   35:115257     0.571429 
     0       114785   35:114785      0       115347   35:115347     0.571429 
     0       114835   35:114835      0       115124   35:115124     0.571429 
     0       114835   35:114835      0       115143   35:115143     0.571429 
     0       114835   35:114835      0       115152   35:115152     0.609524 
     0       114835   35:114835      0       115257   35:115257     0.569853 
     0       114835   35:114835      0       115347   35:115347     0.569853 
     0       114918   79:114918      0       115921   79:115921            1 
     0       115124   35:115124      0       115143   35:115143            1 
     0       115124   35:115124      0       115152   35:115152            1 
     0       115124   35:115124      0       115257   35:115257            1 
     0       115124   35:115124      0       115347   35:115347            1 
     0       115143   35:115143      0       115152   35:115152            1 
     0       115143   35:115143      0       115257   35:115257            1 
     0       115143   35:115143      0       115347   35:115347            1 
     0       115152   35:115152      0       115257   35:115257            1 
     0       115152   35:115152      0       115347   35:115347            1 
     0       115257   35:115257      0       115347   35:115347            1 
     0       115921   79:115921      0       116626   87:116626     0.397059 
     0       115921   79:115921      0       116731   93:116731     0.732026 
     0       115921   79:115921      0       117271  104:117271     0.360556 
     0       116626   87:116626      0       116731   93:116731     0.545455 
     0       116626   87:116626      0       117271  104:117271     0.707143 
     0       116626   87:116626      0       117310  104:117310     0.709677 
     0       116626   87:116626      0       117332  104:117332     0.707143 
     0       116731   93:116731      0       117271  104:117271     0.371886 
     0       116731   93:116731      0       117310  104:117310     0.375455 
     0       116731   93:116731      0       117332  104:117332     0.371886 
     0       116731   93:116731      0       117508   82:117508     0.319694 
     0       117271  104:117271      0       117310  104:117310            1 
     0       117271  104:117271      0       117332  104:117332            1 
     0       117271  104:117271      0       117508   82:117508     0.484998 
     0       117310  104:117310      0       117332  104:117332            1 
     0       117310  104:117310      0       117508   82:117508     0.489107 
     0       117310  104:117310      0       117778   82:117778     0.787798 
     0       117332  104:117332      0       117508   82:117508     0.484998 
     0       117332  104:117332      0       117778   82:117778     0.785714 
     0       117508   82:117508      0       117778   82:117778     0.683896 
     0       117508   82:117508      0       118120   82:118120     0.683896 
     0       117778   82:117778      0       118120   82:118120            1 
     0       117778   82:117778      0       118171   82:118171            1 
     0       117778   82:117778      0       118179   82:118179            1 
     0       117778   82:117778      0       118181   82:118181            1 
     0       117825   35:117825      0       117848   35:117848            1 
     0       117825   35:117825      0       117999   35:117999            1 
     0       117848   35:117848      0       117999   35:117999            1 
     0       118120   82:118120      0       118171   82:118171            1 
     0       118120   82:118120      0       118179   82:118179            1 
     0       118120   82:118120      0       118181   82:118181            1 
     0       118120   82:118120      0       118468  104:118468      0.89011 
     0       118120   82:118120      0       118577  104:118577     0.683896 
     0       118171   82:118171      0       118179   82:118179            1 
     0       118171   82:118171      0       118181   82:118181            1 
     0       118171   82:118171      0       118468  104:118468      0.89011 
     0       118171   82:118171      0       118577  104:118577     0.683896 
     0       118179   82:118179      0       118181   82:118181            1 
     0       118179   82:118179      0       118468  104:118468     0.891247 
     0       118179   82:118179      0       118577  104:118577     0.687011 
     0       118179   82:118179      0       118616   82:118616            1 
     0       118181   82:118181      0       118468  104:118468      0.89011 
     0       118181   82:118181      0       118577  104:118577     0.683896 
     0       118181   82:118181      0       118616   82:118616            1 
     0       118181   82:118181      0       118631   82:118631            1 
     0       118468  104:118468      0       118577  104:118577     0.780278 
     0       118468  104:118468      0       118616   82:118616     0.891247 
     0       118468  104:118468      0       118631   82:118631     0.885057 
     0       118468  104:118468      0       118635   79:118635     0.313544 
     0       118468  104:118468      0       118733  104:118733     0.885057 
     0       118570  111:118570      0       118578  111:118578     0.369231 
     0       118577  104:118577      0       118616   82:118616     0.687011 
     0       118577  104:118577      0       118631   82:118631       0.6701 
     0       118577  104:118577      0       118635   79:118635     0.313544 
     0       118577  104:118577      0       118733  104:118733     0.885057 
     0       118577  104:118577      0       119056   79:119056     0.313544 
     0       118616   82:118616      0       118631   82:118631            1 
     0       118616   82:118616      0       118635   79:118635     0.440559 
     0       118616   82:118616      0       118639   98:118639     0.296703 
     0       118616   82:118616      0       118733  104:118733     0.787798 
     0       118616   82:118616      0       119056   79:119056     0.440559 
     0       118616   82:118616      0       119153   79:119153     0.344729 
     0       118631   82:118631      0       118635   79:118635     0.409091 
     0       118631   82:118631      0       118639   98:118639     0.330882 
     0       118631   82:118631      0       118733  104:118733     0.775862 
     0       118631   82:118631      0       119056   79:119056     0.409091 
     0       118631   82:118631      0       119153   79:119153      0.31002 
     0       118635   79:118635      0       118639   98:118639     0.673469 
     0       118635   79:118635      0       118733  104:118733     0.363649 
     0       118635   79:118635      0       119056   79:119056            1 
     0       118635   79:118635      0       119153   79:119153            1 
     0       118635   79:118635      0       119172   79:119172            1 
     0       118639   98:118639      0       119056   79:119056     0.673469 
     0       118639   98:118639      0       119153   79:119153     0.571429 
     0       118639   98:118639      0       119172   79:119172     0.673469 
     0       118733  104:118733      0       119056   79:119056     0.363649 
     0       118733  104:118733      0       119153   79:119153     0.360556 
     0       118733  104:118733      0       119172   79:119172     0.363649 
     0       119056   79:119056      0       119153   79:119153            1 
     0       119056   79:119056      0       119172   79:119172            1 
     0       119056   79:119056      0       119256   79:119256            1 
     0       119056   79:119056      0       119258   79:119258            1 
     0       119056   79:119056      0       119344  104:119344     0.277322 
     0       119153   79:119153      0       119172   79:119172            1 
     0       119153   79:119153      0       119256   79:119256            1 
     0       119153   79:119153      0       119258   79:119258            1 
     0       119153   79:119153      0       119344  104:119344     0.209832 
     0       119153   79:119153      0       119395   79:119395            1 
     0       119159   35:119159      0       119185   35:119185            1 
     0       119159   35:119159      0       119189   35:119189            1 
     0       119159   35:119159      0       119444   35:119444     0.400974 
     0       119172   79:119172      0       119256   79:119256            1 
     0       119172   79:119172      0       119258   79:119258            1 
     0       119172   79:119172      0       119344  104:119344     0.277322 
     0       119172   79:119172      0       119395   79:119395            1 
     0       119172   79:119172      0       119572   98:119572     0.674603 
     0       119185   35:119185      0       119189   35:119189            1 
     0       119185   35:119185      0       119444   35:119444     0.400974 
     0       119189   35:119189      0       119444   35:119444     0.400974 
     0       119256   79:119256      0       119258   79:119258            1 
     0       119256   79:119256      0       119344  104:119344     0.209832 
     0       119256   79:119256      0       119395   79:119395            1 
     0       119256   79:119256      0       119572   98:119572     0.673469 
     0       119256   79:119256      0       119814   82:119814     0.344729 
     0       119258   79:119258      0       119344  104:119344     0.209832 
     0       119258   79:119258      0       119395   79:119395            1 
     0       119258   79:119258      0       119572   98:119572     0.673469 
     0       119258   79:119258      0       119814   82:119814     0.344729 
     0       119258   79:119258      0       119990   79:119990            1 
     0       119344  104:119344      0       119395   79:119395     0.209832 
     0       119344  104:119344      0       119444   35:119444     0.278905 
     0       119344  104:119344      0       119814   82:119814     0.785067 
     0       119344  104:119344      0       119990   79:119990     0.209832 
     0       119395   79:119395      0       119572   98:119572     0.673469 
     0       119395   79:119395      0       119814   82:119814     0.344729 
     0       119395   79:119395      0       119990   79:119990            1 
     0       119395   79:119395      0       120225  100:120225     0.559229 
     0       119444   35:119444      0       119814   82:119814     0.428571 
     0       119444   35:119444      0       120225  100:120225     0.310345 
     0       119444   35:119444      0       121068   35:121068     0.393939 
     0       119572   98:119572      0       119814   82:119814     0.296703 
     0       119572   98:119572      0       119990   79:119990     0.673469 
     0       119572   98:119572      0       120225  100:120225     0.378788 
     0       119572   98:119572      0       121094   79:121094     0.675676 
     0       119814   82:119814      0       119990   79:119990     0.344729 
     0       119814   82:119814      0       120225  100:120225     0.787798 
     0       119814   82:119814      0       121094   79:121094     0.440559 
     0       119990   79:119990      0       120225  100:120225     0.559229 
     0       119990   79:119990      0       121094   79:121094            1 
     0       120225  100:120225      0       121094   79:121094     0.561497 
     0       120225  100:120225      0       121648  100:121648            1 
     0       121068   35:121068      0       121110   35:121110            1 
     0       121094   79:121094      0       121648  100:121648     0.529412 
     0       121648  100:121648      0       121928  104:121928     0.243867 
     0       121648  100:121648      0       121935  104:121935     0.320261 
     0       121648  100:121648      0       121947  104:121947     0.320261 
     0       121648  100:121648      0       122380  104:122380     0.243867 
     0       121928  104:121928      0       121935  104:121935     0.849265 
     0       121928  104:121928      0       121947  104:121947     0.849265 
     0       121928  104:121928      0       122380  104:122380            1 
     0       121928  104:121928      0       122474  100:122474     0.241071 
     0       121928  104:121928      0       122509  100:122509     0.241071 
     0       121928  104:121928      0       122520  100:122520     0.241071 
     0       121935  104:121935      0       121947  104:121947            1 
     0       121935  104:121935      0       122380  104:122380     0.848485 
     0       121935  104:121935      0       122474  100:122474     0.313544 
     0       121935  104:121935      0       122509  100:122509     0.313544 
     0       121935  104:121935      0       122520  100:122520     0.313544 
     0       121947  104:121947      0       122380  104:122380     0.848485 
     0       121947  104:121947      0       122474  100:122474     0.313544 
     0       121947  104:121947      0       122509  100:122509     0.313544 
     0       121947  104:121947      0       122520  100:122520     0.313544 
     0       122380  104:122380      0       122474  100:122474     0.244906 
     0       122380  104:122380      0       122509  100:122509     0.244906 
     0       122380  104:122380      0       122520  100:122520     0.244906 
     0       122474  100:122474      0       122509  100:122509            1 
     0       122474  100:122474      0       122520  100:122520            1 
     0       122509  100:122509      0       122520  100:122520            1 
     0       122890   35:122890      0       124356   35:124356            1 
     0       125816  100:125816      0       125981  100:125981            1 
     0       125816  100:125816      0       126032  100:126032            1 
     0       125816  100:125816      0       126352  100:126352     0.885057 
     0       125816  100:125816      0       126847  100:126847            1 
     0       125816  100:125816      0       126868  100:126868            1 
     0       125981  100:125981      0       126032  100:126032            1 
     0       125981  100:125981      0       126352  100:126352     0.885057 
     0       125981  100:125981      0       126847  100:126847            1 
     0       125981  100:125981      0       126868  100:126868            1 
     0       126032  100:126032      0       126352  100:126352     0.883929 
     0       126032  100:126032      0       126847  100:126847            1 
     0       126032  100:126032      0       126868  100:126868            1 
     0       126352  100:126352      0       126847  100:126847     0.885057 
     0       126352  100:126352      0       126868  100:126868     0.885057 
     0       126352  100:126352      0       127459  100:127459            1 
     0       126847  100:126847      0       126868  100:126868            1 
     0       126847  100:126847      0       127459  100:127459     0.885057 
     0       126847  100:126847      0       127467  100:127467            1 
     0       126868  100:126868      0       127459  100:127459     0.885057 
     0       126868  100:126868      0       127467  100:127467            1 
     0       126928   35:126928      0       127274   35:127274            1 
     0       126928   35:126928      0       127332   35:127332            1 
     0       126928   35:126928      0       127823   35:127823            1 
     0       127274   35:127274      0       127332   35:127332            1 
     0       127274   35:127274      0       127823   35:127823            1 
     0       127332   35:127332      0       127823   35:127823            1 
     0       127332   35:127332      0       128133   35:128133            1 
     0       127459  100:127459      0       127467  100:127467     0.886111 
     0       127459  100:127459      0       128131   79:128131     0.492188 
     0       127467  100:127467      0       128131   79:128131     0.556818 
     0       127823   35:127823      0       128133   35:128133            1 
     0       127823   35:127823      0       128470   35:128470            1 
     0       127823   35:127823      0       128482   35:128482            1 
     0       127823   35:127823      0       128514   35:128514            1 
     0       128133   35:128133      0       128470   35:128470            1 
     0       128133   35:128133      0       128482   35:128482            1 
     0       128133   35:128133      0       128514   35:128514            1 
     0       128470   35:128470      0       128482   35:128482            1 
     0       128470   35:128470      0       128514   35:128514            1 
     0       128482   35:128482      0       128514   35:128514            1 
     0       129574   35:129574      0       129611   35:129611            1 
     0       129916   79:129916      0       130486   79:130486            1 
     0       130768   35:130768      0       130964   35:130964      0.55914 
     0       130964   35:130964      0       133016   35:133016      0.55914 
     0       130964   35:130964      0       133054   35:133054     0.539171 
     0       133016   35:133016      0       133054   35:133054            1 
     0       133016   35:133016      0       133069   35:133069            1 
     0       133016   35:133016      0       133337   35:133337     0.880682 
     0       133016   35:133016      0       133705   35:133705            1 
     0       133016   35:133016      0       134452   35:134452            1 
     0       133016   35:133016      0       134805   35:134805            1 
     0       133054   35:133054      0       133069   35:133069            1 
     0       133054   35:133054      0       133337   35:133337     0.870968 
     0       133054   35:133054      0       133705   35:133705            1 
     0       133054   35:133054      0       134452   35:134452            1 
     0       133054   35:133054      0       134805   35:134805            1 
     0       133054   35:133054      0       135201   35:135201            1 
     0       133069   35:133069      0       133337   35:133337     0.870968 
     0       133069   35:133069      0       133705   35:133705            1 
     0       133069   35:133069      0       134452   35:134452            1 
     0       133069   35:133069      0       134805   35:134805            1 
     0       133069   35:133069      0       135201   35:135201            1 
     0       133069   35:133069      0       135204   35:135204            1 
     0       133337   35:133337      0       133705   35:133705     0.878788 
     0       133337   35:133337      0       134452   35:134452     0.870968 
     0       133337   35:133337      0       134805   35:134805     0.878788 
     0       133337   35:133337      0       135201   35:135201     0.878788 
     0       133337   35:133337      0       135204   35:135204     0.878788 
     0       133337   35:133337      0       135266   35:135266     0.878788 
     0       133337   35:133337      0       135578   35:135578     0.878788 
     0       133705   35:133705      0       134452   35:134452            1 
     0       133705   35:133705      0       134805   35:134805            1 
     0       133705   35:133705      0       135201   35:135201            1 
     0       133705   35:133705      0       135204   35:135204            1 
     0       133705   35:133705      0       135266   35:135266            1 
     0       133705   35:133705      0       135578   35:135578            1 
     0       133705   35:133705      0       135803   35:135803            1 
     0       134452   35:134452      0       134805   35:134805            1 
     0       134452   35:134452      0       135201   35:135201            1 
     0       134452   35:134452      0       135204   35:135204            1 
     0       134452   35:134452      0       135266   35:135266            1 
     0       134452   35:134452      0       135578   35:135578            1 
     0       134452   35:134452      0       135803   35:135803            1 
     0       134452   35:134452      0       135816   35:135816            1 
     0       134805   35:134805      0       135201   35:135201            1 
     0       134805   35:134805      0       135204   35:135204            1 
     0       134805   35:134805      0       135266   35:135266            1 
     0       134805   35:134805      0       135578   35:135578            1 
     0       134805   35:134805      0       135803   35:135803            1 
     0       134805   35:134805      0       135816   35:135816            1 
     0       135201   35:135201      0       135204   35:135204            1 
     0       135201   35:135201      0       135266   35:135266            1 
     0       135201   35:135201      0       135578   35:135578            1 
     0       135201   35:135201      0       135803   35:135803            1 
     0       135201   35:135201      0       135816   35:135816            1 
     0       135201   35:135201      0       135889   35:135889            1 
     0       135204   35:135204      0       135266   35:135266            1 
     0       135204   35:135204      0       135578   35:135578            1 
     0       135204   35:135204      0       135803   35:135803            1 
     0       135204   35:135204      0       135816   35:135816            1 
     0       135204   35:135204      0       135889   35:135889            1 
     0       135204   35:135204      0       135893   35:135893            1 
     0       135266   35:135266      0       135578   35:135578            1 
     0       135266   35:135266      0       135803   35:135803            1 
     0       135266   35:135266      0       135816   35:135816            1 
     0       135266   35:135266      0       135889   35:135889            1 
     0       135266   35:135266      0       135893   35:135893            1 
     0       135578   35:135578      0       135803   35:135803            1 
     0       135578   35:135578      0       135816   35:135816            1 
     0       135578   35:135578      0       135889   35:135889            1 
     0       135578   35:135578      0       135893   35:135893            1 
     0       135578   35:135578      0       136160   35:136160            1 
     0       135803   35:135803      0       135816   35:135816            1 
     0       135803   35:135803      0       135889   35:135889            1 
     0       135803   35:135803      0       135893   35:135893            1 
     0       135803   35:135803      0       136160   35:136160            1 
     0       135803   35:135803      0       136266   35:136266            1 
     0       135816   35:135816      0       135889   35:135889            1 
     0       135816   35:135816      0       135893   35:135893            1 
     0       135816   35:135816      0       136160   35:136160            1 
     0       135816   35:135816      0       136266   35:136266            1 
     0       135816   35:135816      0       136454   35:136454            1 
     0       135833   46:135833      0       135840   46:135840            1 
     0       135833   46:135833      0       136398   79:136398     0.434603 
     0       135840   46:135840      0       136398   79:136398     0.434603 
     0       135889   35:135889      0       135893   35:135893            1 
     0       135889   35:135889      0       136160   35:136160            1 
     0       135889   35:135889      0       136266   35:136266            1 
     0       135889   35:135889      0       136454   35:136454            1 
     0       135893   35:135893      0       136160   35:136160            1 
     0       135893   35:135893      0       136266   35:136266            1 
     0       135893   35:135893      0       136454   35:136454            1 
     0       136160   35:136160      0       136266   35:136266            1 
     0       136160   35:136160      0       136454   35:136454            1 
     0       136160   35:136160      0       136975   35:136975            1 
     0       136266   35:136266      0       136454   35:136454            1 
     0       136266   35:136266      0       136975   35:136975            1 
     0       136398   79:136398      0       136802   79:136802            1 
     0       136398   79:136398      0       138299   98:138299     0.212121 
     0       136454   35:136454      0       136975   35:136975            1 
     0       136802   79:136802      0       138299   98:138299     0.243243 
     0       136802   79:136802      0       139408   94:139408            1 
     0       136802   79:136802      0       139431   94:139431     0.886111 
     0       136802   79:136802      0       139441   94:139441     0.886111 
     0       136802   79:136802      0       139447   94:139447     0.886111 
     0       138299   98:138299      0       139408   94:139408     0.243243 
     0       138299   98:138299      0       139431   94:139431     0.213759 
     0       138299   98:138299      0       139441   94:139441     0.213759 
     0       138299   98:138299      0       139447   94:139447     0.213759 
     0       138299   98:138299      0       140041   94:140041     0.243243 
     0       138299   98:138299      0       140045   94:140045     0.243243 
     0       139408   94:139408      0       139431   94:139431     0.886111 
     0       139408   94:139408      0       139441   94:139441     0.886111 
     0       139408   94:139408      0       139447   94:139447     0.886111 
     0       139408   94:139408      0       140041   94:140041            1 
     0       139408   94:139408      0       140045   94:140045            1 
     0       139408   94:139408      0       140413   46:140413     0.589886 
     0       139408   94:139408      0       140455   46:140455     0.521168 
     0       139431   94:139431      0       139441   94:139441            1 
     0       139431   94:139431      0       139447   94:139447            1 
     0       139431   94:139431      0       140041   94:140041     0.886111 
     0       139431   94:139431      0       140045   94:140045     0.886111 
     0       139431   94:139431      0       140413   46:140413     0.509315 
     0       139431   94:139431      0       140455   46:140455     0.608838 
     0       139431   94:139431      0       140490   46:140490     0.608838 
     0       139441   94:139441      0       139447   94:139447            1 
     0       139441   94:139441      0       140041   94:140041     0.886111 
     0       139441   94:139441      0       140045   94:140045     0.886111 
     0       139441   94:139441      0       140413   46:140413     0.509315 
     0       139441   94:139441      0       140455   46:140455     0.608838 
     0       139441   94:139441      0       140490   46:140490     0.608838 
     0       139447   94:139447      0       140041   94:140041     0.886111 
     0       139447   94:139447      0       140045   94:140045     0.886111 
     0       139447   94:139447      0       140413   46:140413     0.509315 
     0       139447   94:139447      0       140455   46:140455     0.608838 
     0       139447   94:139447      0       140490   46:140490     0.608838 
     0       140041   94:140041      0       140045   94:140045            1 
     0       140041   94:140041      0       140413   46:140413     0.589886 
     0       140041   94:140041      0       140455   46:140455     0.521168 
     0       140041   94:140041      0       140490   46:140490     0.521168 
     0       140041   94:140041      0       140929   46:140929     0.521168 
     0       140045   94:140045      0       140413   46:140413     0.589886 
     0       140045   94:140045      0       140455   46:140455     0.521168 
     0       140045   94:140045      0       140490   46:140490     0.521168 
     0       140045   94:140045      0       140929   46:140929     0.521168 
     0       140413   46:140413      0       140455   46:140455     0.895408 
     0       140413   46:140413      0       140490   46:140490     0.895408 
     0       140413   46:140413      0       140929   46:140929      0.89418 
     0       140455   46:140455      0       140490   46:140490            1 
     0       140455   46:140455      0       140929   46:140929            1 
     0       140490   46:140490      0       140929   46:140929            1 
     0       140929   46:140929      0       141507   46:141507     0.544444 
     0       143011   46:143011      0       143282   46:143282     0.895408 
     0       143922  103:143922      0       143952  103:143952     0.487179 
     0       144561  103:144561      0       144563  103:144563     0.630631 
     0       144789   92:144789      0       145254   92:145254     0.732026 
     0       144789   92:144789      0       146514   35:146514     0.237537 
     0       144789   92:144789      0       146591   92:146591     0.729167 
     0       145025   46:145025      0       145254   92:145254     0.235918 
     0       145025   46:145025      0       145453   76:145453     0.239808 
     0       145025   46:145025      0       146514   35:146514     0.351676 
     0       145025   46:145025      0       146591   92:146591     0.270089 
     0       145025   46:145025      0       146651   35:146651     0.440559 
     0       145025   46:145025      0       146708   46:146708            1 
     0       145254   92:145254      0       146591   92:146591            1 
     0       145254   92:145254      0       146708   46:146708     0.239808 
     0       145453   76:145453      0       146708   46:146708     0.243475 
     0       145453   76:145453      0       146751   46:146751     0.277322 
     0       146514   35:146514      0       146651   35:146651     0.906178 
     0       146514   35:146514      0       146708   46:146708     0.351676 
     0       146514   35:146514      0       146751   46:146751     0.435626 
     0       146514   35:146514      0       146789   35:146789            1 
     0       146514   35:146514      0       146959   46:146959     0.646465 
     0       146591   92:146591      0       146708   46:146708     0.270089 
     0       146591   92:146591      0       146751   46:146751      0.31002 
     0       146651   35:146651      0       146708   46:146708     0.440559 
     0       146651   35:146651      0       146751   46:146751     0.393939 
     0       146651   35:146651      0       146789   35:146789     0.906178 
     0       146651   35:146651      0       146959   46:146959      0.73913 
     0       146651   35:146651      0       147135   46:147135      0.74026 
     0       146651   35:146651      0       147156   35:147156     0.903382 
     0       146651   35:146651      0       147227   46:147227     0.669421 
     0       146708   46:146708      0       146751   46:146751     0.895408 
     0       146708   46:146708      0       146789   35:146789     0.351676 
     0       146708   46:146708      0       146959   46:146959     0.595142 
     0       146708   46:146708      0       147135   46:147135      0.60039 
     0       146708   46:146708      0       147156   35:147156     0.351676 
     0       146708   46:146708      0       147227   46:147227     0.504569 
     0       146708   46:146708      0       147230   46:147230     0.504569 
     0       146751   46:146751      0       146789   35:146789     0.435626 
     0       146751   46:146751      0       146959   46:146959     0.532164 
     0       146751   46:146751      0       147135   46:147135     0.537594 
     0       146751   46:146751      0       147156   35:147156     0.435626 
     0       146751   46:146751      0       147227   46:147227     0.593254 
     0       146751   46:146751      0       147230   46:147230     0.593254 
     0       146751   46:146751      0       147235   46:147235     0.537594 
     0       146751   46:146751      0       147246   46:147246     0.537594 
     0       146751   46:146751      0       147260   35:147260     0.393939 
     0       146789   35:146789      0       146959   46:146959     0.646465 
     0       146789   35:146789      0       147135   46:147135     0.647238 
     0       146789   35:146789      0       147156   35:147156            1 
     0       146789   35:146789      0       147227   46:147227      0.74026 
     0       146789   35:146789      0       147230   46:147230      0.74026 
     0       146789   35:146789      0       147235   46:147235     0.654597 
     0       146789   35:146789      0       147246   46:147246     0.647238 
     0       146789   35:146789      0       147260   35:147260     0.906178 
     0       146959   46:146959      0       147135   46:147135            1 
     0       146959   46:146959      0       147156   35:147156     0.654597 
     0       146959   46:146959      0       147227   46:147227     0.904306 
     0       146959   46:146959      0       147230   46:147230     0.904306 
     0       146959   46:146959      0       147235   46:147235            1 
     0       146959   46:146959      0       147246   46:147246            1 
     0       146959   46:146959      0       147260   35:147260      0.73913 
     0       146959   46:146959      0       147370   76:147370     0.260462 
     0       147135   46:147135      0       147156   35:147156     0.647238 
     0       147135   46:147135      0       147227   46:147227     0.906178 
     0       147135   46:147135      0       147230   46:147230     0.906178 
     0       147135   46:147135      0       147235   46:147235            1 
     0       147135   46:147135      0       147246   46:147246            1 
     0       147135   46:147135      0       147260   35:147260      0.74026 
     0       147135   46:147135      0       147370   76:147370     0.286618 
     0       147135   46:147135      0       147479   35:147479     0.586067 
     0       147156   35:147156      0       147227   46:147227      0.74026 
     0       147156   35:147156      0       147230   46:147230      0.74026 
     0       147156   35:147156      0       147235   46:147235     0.654597 
     0       147156   35:147156      0       147246   46:147246     0.647238 
     0       147156   35:147156      0       147260   35:147260     0.903382 
     0       147156   35:147156      0       147370   76:147370     0.316667 
     0       147156   35:147156      0       147479   35:147479            1 
     0       147156   35:147156      0       147550   46:147550     0.646465 
     0       147227   46:147227      0       147230   46:147230            1 
     0       147227   46:147227      0       147235   46:147235     0.906178 
     0       147227   46:147227      0       147246   46:147246     0.906178 
     0       147227   46:147227      0       147260   35:147260     0.669421 
     0       147227   46:147227      0       147370   76:147370     0.323011 
     0       147227   46:147227      0       147479   35:147479      0.74026 
     0       147227   46:147227      0       147550   46:147550     0.902256 
     0       147230   46:147230      0       147235   46:147235     0.906178 
     0       147230   46:147230      0       147246   46:147246     0.906178 
     0       147230   46:147230      0       147260   35:147260     0.669421 
     0       147230   46:147230      0       147370   76:147370     0.323011 
     0       147230   46:147230      0       147479   35:147479      0.74026 
     0       147230   46:147230      0       147550   46:147550     0.902256 
     0       147230   46:147230      0       147771   76:147771     0.225951 
     0       147235   46:147235      0       147246   46:147246            1 
     0       147235   46:147235      0       147260   35:147260     0.745342 
     0       147235   46:147235      0       147370   76:147370     0.260462 
     0       147235   46:147235      0       147479   35:147479     0.654597 
     0       147235   46:147235      0       147550   46:147550            1 
     0       147246   46:147246      0       147260   35:147260      0.74026 
     0       147246   46:147246      0       147370   76:147370     0.286618 
     0       147246   46:147246      0       147479   35:147479     0.647238 
     0       147246   46:147246      0       147550   46:147550            1 
     0       147260   35:147260      0       147370   76:147370      0.28036 
     0       147260   35:147260      0       147479   35:147479     0.903382 
     0       147260   35:147260      0       147550   46:147550      0.73913 
     0       147260   35:147260      0       147771   76:147771     0.214586 
     0       147370   76:147370      0       147479   35:147479     0.316667 
     0       147370   76:147370      0       147550   46:147550     0.253918 
     0       147370   76:147370      0       147771   76:147771     0.767045 
     0       147479   35:147479      0       147550   46:147550     0.585237 
     0       147479   35:147479      0       147771   76:147771     0.225296 
     0       147771   76:147771      0       148372   46:148372     0.204753 
     0       148372   46:148372      0       148402   46:148402            1 
     0       148402   46:148402      0       148666   35:148666     0.647238 
     0       148666   35:148666      0       148800   35:148800     0.904306 
     0       148666   35:148666      0       148826   76:148826     0.224393 
     0       148666   35:148666      0       148917   76:148917     0.262673 
     0       148666   35:148666      0       149017   46:149017     0.718033 
     0       148800   35:148800      0       148826   76:148826     0.293103 
     0       148800   35:148800      0       148838   76:148838     0.234375 
     0       148800   35:148800      0       148917   76:148917     0.214586 
     0       148800   35:148800      0       149017   46:149017      0.73913 
     0       148826   76:148826      0       148838   76:148838      0.78125 
     0       148826   76:148826      0       148917   76:148917     0.677419 
     0       148826   76:148826      0       149017   46:149017     0.297619 
     0       148826   76:148826      0       149427   35:149427     0.232804 
     0       148838   76:148838      0       148917   76:148917     0.871875 
     0       148838   76:148838      0       149017   46:149017     0.219363 
     0       148838   76:148838      0       149462   76:149462     0.871875 
     0       148917   76:148917      0       149427   35:149427     0.242898 
     0       148917   76:148917      0       149462   76:149462            1 
     0       149017   46:149017      0       149427   35:149427     0.717356 
     0       149017   46:149017      0       149549   46:149549            1 
     0       149427   35:149427      0       149462   76:149462     0.237537 
     0       149427   35:149427      0       149549   46:149549     0.646465 
     0       149427   35:149427      0       150860   46:150860      0.74026 
     0       149427   35:149427      0       151028   46:151028      0.74026 
     0       149462   76:149462      0       150860   46:150860     0.204753 
     0       149462   76:149462      0       151028   46:151028     0.204753 
     0       149549   46:149549      0       150860   46:150860       0.9025 
     0       149549   46:149549      0       151028   46:151028       0.9025 
     0       149549   46:149549      0       151073   46:151073            1 
     0       149549   46:149549      0       151090   46:151090            1 
     0       150860   46:150860      0       151028   46:151028            1 
     0       150860   46:150860      0       151073   46:151073     0.906818 
     0       150860   46:150860      0       151090   46:151090     0.906818 
     0       150860   46:150860      0       151094   46:151094     0.906818 
     0       150860   46:150860      0       151279   46:151279     0.906818 
     0       151028   46:151028      0       151073   46:151073     0.906818 
     0       151028   46:151028      0       151090   46:151090     0.906818 
     0       151028   46:151028      0       151094   46:151094     0.906818 
     0       151028   46:151028      0       151279   46:151279     0.906818 
     0       151073   46:151073      0       151090   46:151090            1 
     0       151073   46:151073      0       151094   46:151094            1 
     0       151073   46:151073      0       151279   46:151279            1 
     0       151090   46:151090      0       151094   46:151094            1 
     0       151090   46:151090      0       151279   46:151279            1 
     0       151094   46:151094      0       151279   46:151279            1 
     0       151551   57:151551      0       151748   57:151748            1 
     0       151551   57:151551      0       151849   57:151849            1 
     0       151551   57:151551      0       151862   57:151862     0.809524 
     0       151551   57:151551      0       151915   57:151915            1 
     0       151551   57:151551      0       151918   57:151918     0.809524 
     0       151748   57:151748      0       151849   57:151849            1 
     0       151748   57:151748      0       151862   57:151862     0.809524 
     0       151748   57:151748      0       151915   57:151915            1 
     0       151748   57:151748      0       151918   57:151918     0.809524 
     0       151748   57:151748      0       152017   57:152017     0.808824 
     0       151849   57:151849      0       151862   57:151862     0.810185 
     0       151849   57:151849      0       151915   57:151915            1 
     0       151849   57:151849      0       151918   57:151918     0.810185 
     0       151849   57:151849      0       152017   57:152017     0.808824 
     0       151862   57:151862      0       151915   57:151915     0.810185 
     0       151862   57:151862      0       151918   57:151918            1 
     0       151862   57:151862      0       152017   57:152017            1 
     0       151915   57:151915      0       151918   57:151918     0.810185 
     0       151915   57:151915      0       152017   57:152017     0.808824 
     0       151918   57:151918      0       152017   57:152017            1 
     0       152579   35:152579      0       152678   46:152678     0.734694 
     0       152579   35:152579      0       153039   35:153039            1 
     0       152579   35:152579      0       153090   35:153090            1 
     0       152579   35:152579      0       153118   46:153118     0.724311 
     0       152579   35:152579      0       153138   46:153138     0.818594 
     0       152678   46:152678      0       153039   35:153039      0.74026 
     0       152678   46:152678      0       153090   35:153090      0.74026 
     0       152678   46:152678      0       153118   46:153118     0.902256 
     0       152678   46:152678      0       153138   46:153138            1 
     0       152678   46:152678      0       153921   35:153921     0.734694 
     0       153039   35:153039      0       153090   35:153090            1 
     0       153039   35:153039      0       153118   46:153118     0.724311 
     0       153039   35:153039      0       153138   46:153138     0.818594 
     0       153039   35:153039      0       153921   35:153921            1 
     0       153039   35:153039      0       153946   35:153946     0.903382 
     0       153090   35:153090      0       153118   46:153118     0.717356 
     0       153090   35:153090      0       153138   46:153138     0.814286 
     0       153090   35:153090      0       153921   35:153921            1 
     0       153090   35:153090      0       153946   35:153946     0.903382 
     0       153118   46:153118      0       153138   46:153138     0.906818 
     0       153118   46:153118      0       153921   35:153921     0.724311 
     0       153118   46:153118      0       153946   35:153946      0.73913 
     0       153138   46:153138      0       153921   35:153921     0.818594 
     0       153138   46:153138      0       153946   35:153946     0.668737 
     0       153138   46:153138      0       154398   35:154398     0.814286 
     0       153921   35:153921      0       153946   35:153946     0.903382 
     0       153921   35:153921      0       154281   76:154281     0.242898 
     0       153921   35:153921      0       154398   35:154398            1 
     0       153946   35:153946      0       154281   76:154281     0.214586 
     0       153946   35:153946      0       154398   35:154398     0.903382 
     0       154281   76:154281      0       154398   35:154398     0.237537 
     0       154281   76:154281      0       155528   76:155528            1 
     0       154281   76:154281      0       155970   76:155970            1 
     0       154281   76:154281      0       156263   76:156263            1 
     0       154398   35:154398      0       155528   76:155528     0.242898 
     0       154398   35:154398      0       155970   76:155970     0.237537 
     0       154398   35:154398      0       156263   76:156263     0.237537 
     0       154398   35:154398      0       157341   35:157341     0.237537 
     0       155528   76:155528      0       155970   76:155970            1 
     0       155528   76:155528      0       156263   76:156263            1 
     0       155970   76:155970      0       156263   76:156263            1 
     0       157341   35:157341      0       157744   35:157744            1 
     0       157341   35:157341      0       157759   35:157759            1 
     0       157341   35:157341      0       157769   35:157769            1 
     0       157341   35:157341      0       157881   35:157881            1 
     0       157341   35:157341      0       158656   35:158656            1 
     0       157341   35:157341      0       159541   35:159541            1 
     0       157341   35:157341      0       159568   35:159568            1 
     0       157341   35:157341      0       159592   35:159592            1 
     0       157341   35:157341      0       159595   35:159595            1 
     0       157744   35:157744      0       157759   35:157759            1 
     0       157744   35:157744      0       157769   35:157769            1 
     0       157744   35:157744      0       157881   35:157881            1 
     0       157744   35:157744      0       158656   35:158656            1 
     0       157744   35:157744      0       159541   35:159541            1 
     0       157744   35:157744      0       159568   35:159568            1 
     0       157744   35:157744      0       159592   35:159592            1 
     0       157744   35:157744      0       159595   35:159595            1 
     0       157759   35:157759      0       157769   35:157769            1 
     0       157759   35:157759      0       157881   35:157881            1 
     0       157759   35:157759      0       158656   35:158656            1 
     0       157759   35:157759      0       159541   35:159541            1 
     0       157759   35:157759      0       159568   35:159568            1 
     0       157759   35:157759      0       159592   35:159592            1 
     0       157759   35:157759      0       159595   35:159595            1 
     0       157769   35:157769      0       157881   35:157881            1 
     0       157769   35:157769      0       158656   35:158656            1 
     0       157769   35:157769      0       159541   35:159541            1 
     0       157769   35:157769      0       159568   35:159568            1 
     0       157769   35:157769      0       159592   35:159592            1 
     0       157769   35:157769      0       159595   35:159595            1 
     0       157881   35:157881      0       158656   35:158656            1 
     0       157881   35:157881      0       159541   35:159541            1 
     0       157881   35:157881      0       159568   35:159568            1 
     0       157881   35:157881      0       159592   35:159592            1 
     0       157881   35:157881      0       159595   35:159595            1 
     0       158656   35:158656      0       159541   35:159541            1 
     0       158656   35:158656      0       159568   35:159568            1 
     0       158656   35:158656      0       159592   35:159592            1 
     0       158656   35:158656      0       159595   35:159595            1 
     0       159541   35:159541      0       159568   35:159568            1 
     0       159541   35:159541      0       159592   35:159592            1 
     0       159541   35:159541      0       159595   35:159595            1 
     0       159568   35:159568      0       159592   35:159592            1 
     0       159568   35:159568      0       159595   35:159595            1 
     0       159592   35:159592      0       159595   35:159595            1 
     0       159700   57:159700      0       160387   78:160387     0.595102 
     0       159700   57:159700      0       160838   57:160838     0.810185 
     0       159700   57:159700      0       160949   57:160949     0.808824 
     0       159700   57:159700      0       161077   57:161077            1 
     0       159700   57:159700      0       161092   57:161092     0.809524 
     0       160387   78:160387      0       160838   57:160838     0.475026 
     0       160387   78:160387      0       160949   57:160949     0.473389 
     0       160387   78:160387      0       161034   78:161034     0.299145 
     0       160387   78:160387      0       161077   57:161077     0.595102 
     0       160387   78:160387      0       161092   57:161092     0.475026 
     0       160387   78:160387      0       161103   78:161103     0.335648 
     0       160387   78:160387      0       161181   57:161181     0.596327 
     0       160387   78:160387      0       161216   57:161216     0.475026 
     0       160838   57:160838      0       160949   57:160949            1 
     0       160838   57:160838      0       161034   78:161034     0.211002 
     0       160838   57:160838      0       161077   57:161077     0.810185 
     0       160838   57:160838      0       161092   57:161092            1 
     0       160838   57:160838      0       161181   57:161181     0.810811 
     0       160838   57:160838      0       161216   57:161216            1 
     0       160838   57:160838      0       161443   57:161443            1 
     0       160949   57:160949      0       161034   78:161034     0.239029 
     0       160949   57:160949      0       161077   57:161077     0.809524 
     0       160949   57:160949      0       161092   57:161092            1 
     0       160949   57:160949      0       161181   57:161181     0.809524 
     0       160949   57:160949      0       161216   57:161216            1 
     0       160949   57:160949      0       161443   57:161443            1 
     0       161034   78:161034      0       161092   57:161092     0.211002 
     0       161034   78:161034      0       161103   78:161103     0.891247 
     0       161034   78:161034      0       161216   57:161216     0.211002 
     0       161034   78:161034      0       161443   57:161443     0.207865 
     0       161034   78:161034      0       162361   57:162361     0.211002 
     0       161077   57:161077      0       161092   57:161092     0.809524 
     0       161077   57:161077      0       161181   57:161181            1 
     0       161077   57:161077      0       161216   57:161216     0.810185 
     0       161077   57:161077      0       161443   57:161443     0.810185 
     0       161077   57:161077      0       162361   57:162361     0.809524 
     0       161092   57:161092      0       161181   57:161181     0.810185 
     0       161092   57:161092      0       161216   57:161216            1 
     0       161092   57:161092      0       161443   57:161443            1 
     0       161092   57:161092      0       162361   57:162361            1 
     0       161103   78:161103      0       162620   83:162620     0.583333 
     0       161103   78:161103      0       163309   83:163309     0.482918 
     0       161181   57:161181      0       161216   57:161216     0.810185 
     0       161181   57:161181      0       161443   57:161443     0.809524 
     0       161181   57:161181      0       162361   57:162361     0.810185 
     0       161216   57:161216      0       161443   57:161443            1 
     0       161216   57:161216      0       162361   57:162361            1 
     0       161443   57:161443      0       162361   57:162361            1 
     0       161443   57:161443      0       164927   57:164927            1 
     0       161757   35:161757      0       164429   35:164429            1 
     0       161757   35:161757      0       164462   35:164462            1 
     0       161757   35:161757      0       164728   35:164728            1 
     0       162361   57:162361      0       164927   57:164927            1 
     0       162361   57:162361      0       164957   57:164957     0.810185 
     0       162361   57:162361      0       165446   57:165446            1 
     0       162620   83:162620      0       163309   83:163309     0.861953 
     0       162620   83:162620      0       165613   83:165613            1 
     0       163309   83:163309      0       165613   83:165613     0.861953 
     0       163309   83:163309      0       165852   78:165852     0.420805 
     0       164429   35:164429      0       164462   35:164462            1 
     0       164429   35:164429      0       164728   35:164728            1 
     0       164462   35:164462      0       164728   35:164728            1 
     0       164648   76:164648      0       165852   78:165852         0.45 
     0       164927   57:164927      0       164957   57:164957     0.810185 
     0       164927   57:164927      0       165446   57:165446            1 
     0       164927   57:164927      0       165852   78:165852     0.207865 
     0       164927   57:164927      0       166619   57:166619            1 
     0       164957   57:164957      0       165446   57:165446     0.810185 
     0       164957   57:164957      0       166619   57:166619     0.809524 
     0       165446   57:165446      0       165852   78:165852     0.207865 
     0       165446   57:165446      0       166619   57:166619            1 
     0       165613   83:165613      0       165852   78:165852     0.519231 
     0       165852   78:165852      0       166619   57:166619     0.204545 
     0       167081   35:167081      0       167087   35:167087            1 
     0       167341   57:167341      0       167344   57:167344     0.810185 
     0       167341   57:167341      0       167353   57:167353            1 
     0       167341   57:167341      0       167598   57:167598     0.810185 
     0       167341   57:167341      0       167616   57:167616            1 
     0       167341   57:167341      0       168114   57:168114            1 
     0       167341   57:167341      0       169126   57:169126     0.809524 
     0       167341   57:167341      0       169372   57:169372     0.809524 
     0       167344   57:167344      0       167353   57:167353     0.809524 
     0       167344   57:167344      0       167598   57:167598            1 
     0       167344   57:167344      0       167616   57:167616     0.809524 
     0       167344   57:167344      0       168114   57:168114     0.809524 
     0       167344   57:167344      0       169126   57:169126            1 
     0       167344   57:167344      0       169372   57:169372            1 
     0       167344   57:167344      0       169382   57:169382            1 
     0       167353   57:167353      0       167598   57:167598     0.810185 
     0       167353   57:167353      0       167616   57:167616            1 
     0       167353   57:167353      0       168114   57:168114            1 
     0       167353   57:167353      0       169126   57:169126     0.809524 
     0       167353   57:167353      0       169372   57:169372     0.809524 
     0       167353   57:167353      0       169382   57:169382     0.809524 
     0       167353   57:167353      0       169539   57:169539            1 
     0       167598   57:167598      0       167616   57:167616     0.810185 
     0       167598   57:167598      0       168114   57:168114     0.810185 
     0       167598   57:167598      0       169126   57:169126            1 
     0       167598   57:167598      0       169372   57:169372            1 
     0       167598   57:167598      0       169382   57:169382            1 
     0       167598   57:167598      0       169539   57:169539     0.810185 
     0       167598   57:167598      0       169716   57:169716            1 
     0       167598   57:167598      0       169739   57:169739            1 
     0       167616   57:167616      0       168114   57:168114            1 
     0       167616   57:167616      0       169126   57:169126     0.810185 
     0       167616   57:167616      0       169372   57:169372     0.810185 
     0       167616   57:167616      0       169382   57:169382     0.810185 
     0       167616   57:167616      0       169539   57:169539            1 
     0       167616   57:167616      0       169716   57:169716     0.810185 
     0       167616   57:167616      0       169739   57:169739     0.810185 
     0       168114   57:168114      0       169126   57:169126     0.809524 
     0       168114   57:168114      0       169372   57:169372     0.809524 
     0       168114   57:168114      0       169382   57:169382     0.809524 
     0       168114   57:168114      0       169539   57:169539            1 
     0       168114   57:168114      0       169716   57:169716     0.809524 
     0       168114   57:168114      0       169739   57:169739     0.809524 
     0       168114   57:168114      0       169960   57:169960            1 
     0       169126   57:169126      0       169372   57:169372            1 
     0       169126   57:169126      0       169382   57:169382            1 
     0       169126   57:169126      0       169539   57:169539     0.809524 
     0       169126   57:169126      0       169716   57:169716            1 
     0       169126   57:169126      0       169739   57:169739            1 
     0       169126   57:169126      0       169960   57:169960     0.809524 
     0       169126   57:169126      0       170019   57:170019     0.809524 
     0       169126   57:169126      0       170029   57:170029     0.809524 
     0       169372   57:169372      0       169382   57:169382            1 
     0       169372   57:169372      0       169539   57:169539     0.809524 
     0       169372   57:169372      0       169716   57:169716            1 
     0       169372   57:169372      0       169739   57:169739            1 
     0       169372   57:169372      0       169960   57:169960     0.809524 
     0       169372   57:169372      0       170019   57:170019     0.809524 
     0       169372   57:169372      0       170029   57:170029     0.809524 
     0       169372   57:169372      0       170036   57:170036            1 
     0       169382   57:169382      0       169539   57:169539     0.809524 
     0       169382   57:169382      0       169716   57:169716            1 
     0       169382   57:169382      0       169739   57:169739            1 
     0       169382   57:169382      0       169960   57:169960     0.809524 
     0       169382   57:169382      0       170019   57:170019     0.809524 
     0       169382   57:169382      0       170029   57:170029     0.809524 
     0       169382   57:169382      0       170036   57:170036            1 
     0       169382   57:169382      0       170177   57:170177            1 
     0       169539   57:169539      0       169716   57:169716     0.809524 
     0       169539   57:169539      0       169739   57:169739     0.809524 
     0       169539   57:169539      0       169960   57:169960            1 
     0       169539   57:169539      0       170019   57:170019            1 
     0       169539   57:169539      0       170029   57:170029            1 
     0       169539   57:169539      0       170036   57:170036     0.810185 
     0       169539   57:169539      0       170177   57:170177     0.810185 
     0       169539   57:169539      0       170198   57:170198            1 
     0       169716   57:169716      0       169739   57:169739            1 
     0       169716   57:169716      0       169960   57:169960     0.809524 
     0       169716   57:169716      0       170019   57:170019     0.809524 
     0       169716   57:169716      0       170029   57:170029     0.809524 
     0       169716   57:169716      0       170036   57:170036            1 
     0       169716   57:169716      0       170177   57:170177            1 
     0       169716   57:169716      0       170198   57:170198     0.810185 
     0       169716   57:169716      0       170413   57:170413            1 
     0       169739   57:169739      0       169960   57:169960     0.809524 
     0       169739   57:169739      0       170019   57:170019     0.809524 
     0       169739   57:169739      0       170029   57:170029     0.809524 
     0       169739   57:169739      0       170036   57:170036            1 
     0       169739   57:169739      0       170177   57:170177            1 
     0       169739   57:169739      0       170198   57:170198     0.810185 
     0       169739   57:169739      0       170413   57:170413            1 
     0       169739   57:169739      0       170496   57:170496     0.809524 
     0       169960   57:169960      0       170019   57:170019            1 
     0       169960   57:169960      0       170029   57:170029            1 
     0       169960   57:169960      0       170036   57:170036     0.810185 
     0       169960   57:169960      0       170177   57:170177     0.810185 
     0       169960   57:169960      0       170198   57:170198            1 
     0       169960   57:169960      0       170413   57:170413     0.810185 
     0       169960   57:169960      0       170496   57:170496            1 
     0       169960   57:169960      0       170573   57:170573            1 
     0       169960   57:169960      0       170582   57:170582            1 
     0       170019   57:170019      0       170029   57:170029            1 
     0       170019   57:170019      0       170036   57:170036     0.810185 
     0       170019   57:170019      0       170177   57:170177     0.810185 
     0       170019   57:170019      0       170198   57:170198            1 
     0       170019   57:170019      0       170413   57:170413     0.810185 
     0       170019   57:170019      0       170496   57:170496            1 
     0       170019   57:170019      0       170573   57:170573            1 
     0       170019   57:170019      0       170582   57:170582            1 
     0       170019   57:170019      0       170587   57:170587            1 
     0       170029   57:170029      0       170036   57:170036     0.810185 
     0       170029   57:170029      0       170177   57:170177     0.810185 
     0       170029   57:170029      0       170198   57:170198            1 
     0       170029   57:170029      0       170413   57:170413     0.810185 
     0       170029   57:170029      0       170496   57:170496            1 
     0       170029   57:170029      0       170573   57:170573            1 
     0       170029   57:170029      0       170582   57:170582            1 
     0       170029   57:170029      0       170587   57:170587            1 
     0       170029   57:170029      0       170647   57:170647            1 
     0       170036   57:170036      0       170177   57:170177            1 
     0       170036   57:170036      0       170198   57:170198     0.809524 
     0       170036   57:170036      0       170413   57:170413            1 
     0       170036   57:170036      0       170496   57:170496     0.810185 
     0       170036   57:170036      0       170573   57:170573     0.809524 
     0       170036   57:170036      0       170582   57:170582     0.808824 
     0       170036   57:170036      0       170587   57:170587     0.809524 
     0       170036   57:170036      0       170647   57:170647     0.808824 
     0       170036   57:170036      0       170725   57:170725     0.809524 
     0       170177   57:170177      0       170198   57:170198     0.810185 
     0       170177   57:170177      0       170413   57:170413            1 
     0       170177   57:170177      0       170496   57:170496     0.810811 
     0       170177   57:170177      0       170573   57:170573     0.810811 
     0       170177   57:170177      0       170582   57:170582     0.810185 
     0       170177   57:170177      0       170587   57:170587     0.810185 
     0       170177   57:170177      0       170647   57:170647     0.810185 
     0       170177   57:170177      0       170725   57:170725     0.810811 
     0       170177   57:170177      0       171089   57:171089            1 
     0       170198   57:170198      0       170413   57:170413     0.810185 
     0       170198   57:170198      0       170496   57:170496            1 
     0       170198   57:170198      0       170573   57:170573            1 
     0       170198   57:170198      0       170582   57:170582            1 
     0       170198   57:170198      0       170587   57:170587            1 
     0       170198   57:170198      0       170647   57:170647            1 
     0       170198   57:170198      0       170725   57:170725            1 
     0       170198   57:170198      0       171089   57:171089     0.810185 
     0       170413   57:170413      0       170496   57:170496     0.810185 
     0       170413   57:170413      0       170573   57:170573     0.810185 
     0       170413   57:170413      0       170582   57:170582     0.809524 
     0       170413   57:170413      0       170587   57:170587     0.810185 
     0       170413   57:170413      0       170647   57:170647     0.809524 
     0       170413   57:170413      0       170725   57:170725     0.810185 
     0       170413   57:170413      0       171089   57:171089            1 
     0       170413   57:170413      0       171301   57:171301     0.810185 
     0       170496   57:170496      0       170573   57:170573            1 
     0       170496   57:170496      0       170582   57:170582            1 
     0       170496   57:170496      0       170587   57:170587            1 
     0       170496   57:170496      0       170647   57:170647            1 
     0       170496   57:170496      0       170725   57:170725            1 
     0       170496   57:170496      0       171089   57:171089     0.809524 
     0       170496   57:170496      0       171301   57:171301            1 
     0       170573   57:170573      0       170582   57:170582            1 
     0       170573   57:170573      0       170587   57:170587            1 
     0       170573   57:170573      0       170647   57:170647            1 
     0       170573   57:170573      0       170725   57:170725            1 
     0       170573   57:170573      0       171089   57:171089     0.809524 
     0       170573   57:170573      0       171301   57:171301            1 
     0       170573   57:170573      0       171334   57:171334     0.810185 
     0       170582   57:170582      0       170587   57:170587            1 
     0       170582   57:170582      0       170647   57:170647            1 
     0       170582   57:170582      0       170725   57:170725            1 
     0       170582   57:170582      0       171089   57:171089     0.808824 
     0       170582   57:170582      0       171301   57:171301            1 
     0       170582   57:170582      0       171334   57:171334     0.809524 
     0       170582   57:170582      0       171642   57:171642            1 
     0       170587   57:170587      0       170647   57:170647            1 
     0       170587   57:170587      0       170725   57:170725            1 
     0       170587   57:170587      0       171089   57:171089     0.809524 
     0       170587   57:170587      0       171301   57:171301            1 
     0       170587   57:170587      0       171334   57:171334     0.809524 
     0       170587   57:170587      0       171642   57:171642            1 
     0       170647   57:170647      0       170725   57:170725            1 
     0       170647   57:170647      0       171089   57:171089     0.809524 
     0       170647   57:170647      0       171301   57:171301            1 
     0       170647   57:170647      0       171334   57:171334     0.809524 
     0       170647   57:170647      0       171642   57:171642            1 
     0       170647   57:170647      0       171778   57:171778     0.809524 
     0       170725   57:170725      0       171089   57:171089     0.809524 
     0       170725   57:170725      0       171301   57:171301            1 
     0       170725   57:170725      0       171334   57:171334     0.810185 
     0       170725   57:170725      0       171642   57:171642            1 
     0       170725   57:170725      0       171778   57:171778     0.810185 
     0       170725   57:170725      0       171833   57:171833     0.810185 
     0       171089   57:171089      0       171301   57:171301     0.809524 
     0       171089   57:171089      0       171334   57:171334            1 
     0       171089   57:171089      0       171642   57:171642     0.810185 
     0       171089   57:171089      0       171778   57:171778            1 
     0       171089   57:171089      0       171833   57:171833            1 
     0       171301   57:171301      0       171334   57:171334     0.810811 
     0       171301   57:171301      0       171642   57:171642            1 
     0       171301   57:171301      0       171778   57:171778     0.810811 
     0       171301   57:171301      0       171833   57:171833     0.810811 
     0       171301   57:171301      0       171948   57:171948     0.810185 
     0       171334   57:171334      0       171642   57:171642     0.809524 
     0       171334   57:171334      0       171778   57:171778            1 
     0       171334   57:171334      0       171833   57:171833            1 
     0       171334   57:171334      0       171948   57:171948            1 
     0       171334   57:171334      0       171975   57:171975            1 
     0       171642   57:171642      0       171778   57:171778     0.809524 
     0       171642   57:171642      0       171833   57:171833     0.809524 
     0       171642   57:171642      0       171948   57:171948     0.810185 
     0       171642   57:171642      0       171975   57:171975     0.810185 
     0       171778   57:171778      0       171833   57:171833            1 
     0       171778   57:171778      0       171948   57:171948            1 
     0       171778   57:171778      0       171975   57:171975            1 
     0       171833   57:171833      0       171948   57:171948            1 
     0       171833   57:171833      0       171975   57:171975            1 
     0       171948   57:171948      0       171975   57:171975            1 
     0       171948   57:171948      0       172225   92:172225     0.315347 
     0       171968   92:171968      0       172252   92:172252     0.290422 
     0       171975   57:171975      0       172225   92:172225     0.313725 
     0       172043   92:172043      0       172055   92:172055        0.475 
     0       172043   92:172043      0       172536   92:172536     0.249084 
     0       172055   92:172055      0       172096   92:172096     0.291498 
     0       172055   92:172055      0       172225   92:172225     0.315347 
     0       172087   92:172087      0       172096   92:172096     0.650407 
     0       172087   92:172087      0       172225   92:172225          0.3 
     0       172087   92:172087      0       172536   92:172536     0.249084 
     0       172096   92:172096      0       172536   92:172536     0.383459 
     0       172128   90:172128      0       172506   90:172506            1 
     0       172128   90:172128      0       172569   90:172569            1 
     0       172225   92:172225      0       172252   92:172252     0.316886 
     0       172225   92:172225      0       172536   92:172536     0.388445 
     0       172225   92:172225      0       172584   92:172584     0.230631 
     0       172225   92:172225      0       172661   92:172661     0.230631 
     0       172506   90:172506      0       172569   90:172569            1 
     0       172536   92:172536      0       172638   92:172638     0.249084 
     0       172536   92:172536      0       172661   92:172661     0.256217 
     0       172584   92:172584      0       172594   92:172594     0.219958 
     0       172638   92:172638      0       172866   92:172866     0.474359 
     0       172661   92:172661      0       172711   92:172711     0.730263 
     0       172711   92:172711      0       173002   92:173002     0.290422 
     0       172752   92:172752      0       172842   92:172842            1 
     0       172752   92:172752      0       173101   92:173101     0.230769 
     0       172842   92:172842      0       173101   92:173101     0.230769 
     0       172866   92:172866      0       172924   92:172924     0.290422 
     0       172920   92:172920      0       172924   92:172924     0.630631 
     0       173078   92:173078      0       173336   92:173336     0.229391 
     0       173101   92:173101      0       173151   92:173151     0.243243 
     0       173101   92:173101      0       173231   92:173231     0.290422 
     0       173145   92:173145      0       173151   92:173151     0.244737 
     0       173145   92:173145      0       173231   92:173231     0.291498 
     0       173231   92:173231      0       173237   92:173237     0.369231 
     0       173330   92:173330      0       174262   80:174262     0.200017 
     0       173336   92:173336      0       174262   80:174262     0.227367 
     0       173336   92:173336      0       174786   80:174786     0.227367 
     0       173579   80:173579      0       173582   80:173582            1 
     0       173579   80:173579      0       173586   57:173586     0.261261 
     0       173579   80:173579      0       173588   57:173588     0.261261 
     0       173579   80:173579      0       174262   80:174262     0.885057 
     0       173579   80:173579      0       174786   80:174786       0.6701 
     0       173582   80:173582      0       173586   57:173586     0.261261 
     0       173582   80:173582      0       173588   57:173588     0.261261 
     0       173582   80:173582      0       174262   80:174262     0.885057 
     0       173582   80:173582      0       174786   80:174786       0.6701 
     0       173582   80:173582      0       174809   80:174809            1 
     0       173586   57:173586      0       173588   57:173588            1 
     0       173586   57:173586      0       174225   35:174225     0.235203 
     0       173586   57:173586      0       174262   80:174262     0.292929 
     0       173586   57:173586      0       174266   57:174266     0.809524 
     0       173586   57:173586      0       174786   80:174786     0.292929 
     0       173586   57:173586      0       174809   80:174809     0.259259 
     0       173586   57:173586      0       175339   57:175339     0.809524 
     0       173588   57:173588      0       174225   35:174225     0.235203 
     0       173588   57:173588      0       174262   80:174262     0.292929 
     0       173588   57:173588      0       174266   57:174266     0.809524 
     0       173588   57:173588      0       174786   80:174786     0.292929 
     0       173588   57:173588      0       174809   80:174809     0.259259 
     0       173588   57:173588      0       175339   57:175339     0.809524 
     0       173588   57:173588      0       175618   57:175618     0.810185 
     0       174122   35:174122      0       174799   35:174799     0.272727 
     0       174225   35:174225      0       174266   57:174266     0.200066 
     0       174225   35:174225      0       175339   57:175339     0.200066 
     0       174225   35:174225      0       175618   57:175618     0.202581 
     0       174262   80:174262      0       174266   57:174266     0.227911 
     0       174262   80:174262      0       174786   80:174786     0.766951 
     0       174262   80:174262      0       174809   80:174809     0.886111 
     0       174262   80:174262      0       175339   57:175339     0.230476 
     0       174262   80:174262      0       175618   57:175618     0.230476 
     0       174266   57:174266      0       174786   80:174786     0.374332 
     0       174266   57:174266      0       175339   57:175339            1 
     0       174266   57:174266      0       175618   57:175618            1 
     0       174266   57:174266      0       177631   57:177631            1 
     0       174786   80:174786      0       174809   80:174809     0.672971 
     0       174786   80:174786      0       175339   57:175339     0.376623 
     0       174786   80:174786      0       175618   57:175618     0.376623 
     0       174786   80:174786      0       177631   57:177631     0.374332 
     0       174809   80:174809      0       178063   57:178063     0.261261 
     0       175339   57:175339      0       175618   57:175618            1 
     0       175339   57:175339      0       177631   57:177631            1 
     0       175339   57:175339      0       178063   57:178063     0.777778 
     0       175339   57:175339      0       178068   57:178068            1 
     0       175618   57:175618      0       177631   57:177631            1 
     0       175618   57:175618      0       178063   57:178063     0.778378 
     0       175618   57:175618      0       178068   57:178068            1 
     0       175618   57:175618      0       178083   57:178083            1 
     0       177631   57:177631      0       178063   57:178063     0.777778 
     0       177631   57:177631      0       178068   57:178068            1 
     0       177631   57:177631      0       178083   57:178083            1 
     0       177631   57:177631      0       178151   57:178151            1 
     0       177631   57:177631      0       178223   57:178223     0.647642 
     0       177631   57:177631      0       178287   57:178287     0.831169 
     0       177631   57:177631      0       178422   57:178422            1 
     0       178063   57:178063      0       178068   57:178068     0.777778 
     0       178063   57:178063      0       178083   57:178083     0.777778 
     0       178063   57:178063      0       178151   57:178151     0.778378 
     0       178063   57:178063      0       178223   57:178223     0.778947 
     0       178063   57:178063      0       178287   57:178287      0.62963 
     0       178063   57:178063      0       178422   57:178422     0.777778 
     0       178068   57:178068      0       178083   57:178083            1 
     0       178068   57:178068      0       178151   57:178151            1 
     0       178068   57:178068      0       178223   57:178223     0.647642 
     0       178068   57:178068      0       178287   57:178287     0.831933 
     0       178068   57:178068      0       178422   57:178422            1 
     0       178072   57:178072      0       178445   46:178445     0.464555 
     0       178072   57:178072      0       179039   57:179039     0.635556 
     0       178083   57:178083      0       178151   57:178151            1 
     0       178083   57:178083      0       178223   57:178223     0.647642 
     0       178083   57:178083      0       178287   57:178287     0.831933 
     0       178083   57:178083      0       178422   57:178422            1 
     0       178151   57:178151      0       178223   57:178223      0.64892 
     0       178151   57:178151      0       178287   57:178287     0.831933 
     0       178151   57:178151      0       178422   57:178422            1 
     0       178223   57:178223      0       178287   57:178287     0.832653 
     0       178223   57:178223      0       178422   57:178422     0.647642 
     0       178287   57:178287      0       178422   57:178422     0.831169 
     0       178445   46:178445      0       179039   57:179039     0.296703 
     0       178445   46:178445      0       179045   57:179045     0.296703 
     0       179039   57:179039      0       179045   57:179045            1 
     0       179045   57:179045      0       180006   57:180006     0.635556 
     0       180006   57:180006      0       180039   57:180039            1 
     0       180006   57:180006      0       180243   57:180243     0.635556 
     0       180006   57:180006      0       180273   57:180273            1 
     0       180006   57:180006      0       180622   57:180622     0.635556 
     0       180006   57:180006      0       181053   57:181053            1 
     0       180006   57:180006      0       181504   57:181504     0.635556 
     0       180039   57:180039      0       180243   57:180243     0.615764 
     0       180039   57:180039      0       180273   57:180273            1 
     0       180039   57:180039      0       180622   57:180622     0.619048 
     0       180039   57:180039      0       181053   57:181053            1 
     0       180039   57:180039      0       181504   57:181504     0.615764 
     0       180243   57:180243      0       180273   57:180273     0.619048 
     0       180243   57:180243      0       180622   57:180622            1 
     0       180243   57:180243      0       181053   57:181053     0.615764 
     0       180243   57:180243      0       181504   57:181504            1 
     0       180273   57:180273      0       180622   57:180622     0.615764 
     0       180273   57:180273      0       181053   57:181053            1 
     0       180273   57:180273      0       181504   57:181504     0.619048 
     0       180622   57:180622      0       181053   57:181053     0.619048 
     0       180622   57:180622      0       181504   57:181504            1 
     0       180917   57:180917      0       180955   57:180955            1 
     0       180917   57:180917      0       181185   57:181185            1 
     0       180917   57:180917      0       182180   57:182180            1 
     0       180955   57:180955      0       181185   57:181185            1 
     0       180955   57:180955      0       182180   57:182180            1 
     0       181053   57:181053      0       181504   57:181504     0.615764 
     0       181185   57:181185      0       182180   57:182180            1 
     0       181185   57:181185      0       184521   57:184521     0.808824 
     0       181504   57:181504      0       184521   57:184521     0.204082 
     0       182180   57:182180      0       184521   57:184521     0.808824 
     0       182180   57:182180      0       184990   57:184990     0.808824 
     0       182674   90:182674      0       182699   90:182699            1 
     0       182674   90:182674      0       182763   90:182763            1 
     0       182674   90:182674      0       183147   90:183147            1 
     0       182674   90:182674      0       185092   90:185092            1 
     0       182699   90:182699      0       182763   90:182763            1 
     0       182699   90:182699      0       183147   90:183147            1 
     0       182699   90:182699      0       185092   90:185092            1 
     0       182763   90:182763      0       183147   90:183147            1 
     0       182763   90:182763      0       185092   90:185092            1 
     0       182763   90:182763      0       185150   90:185150            1 
     0       183147   90:183147      0       185092   90:185092            1 
     0       183147   90:183147      0       185150   90:185150            1 
     0       184521   57:184521      0       184990   57:184990            1 
     0       184521   57:184521      0       185111   57:185111            1 
     0       184521   57:184521      0       185141   81:185141     0.777778 
     0       184521   57:184521      0       185171   57:185171     0.808824 
     0       184521   57:184521      0       185180   57:185180     0.808824 
     0       184990   57:184990      0       185111   57:185111            1 
     0       184990   57:184990      0       185141   81:185141     0.777143 
     0       184990   57:184990      0       185171   57:185171     0.808824 
     0       184990   57:184990      0       185180   57:185180     0.808824 
     0       185092   90:185092      0       185150   90:185150            1 
     0       185111   57:185111      0       185141   81:185141     0.777778 
     0       185111   57:185111      0       185171   57:185171     0.810185 
     0       185111   57:185111      0       185180   57:185180     0.810185 
     0       185111   57:185111      0       185662   81:185662            1 
     0       185141   81:185141      0       185171   57:185171      0.62963 
     0       185141   81:185141      0       185180   57:185180      0.62963 
     0       185141   81:185141      0       185662   81:185662            1 
     0       185171   57:185171      0       185180   57:185180            1 
     0       185171   57:185171      0       185662   81:185662     0.777143 
     0       185171   57:185171      0       186488   57:186488     0.809524 
     0       185180   57:185180      0       185662   81:185662     0.777143 
     0       185180   57:185180      0       186488   57:186488     0.809524 
     0       185662   81:185662      0       186488   57:186488            1 
     0       185662   81:185662      0       186970   57:186970     0.777778 
     0       185662   81:185662      0       187033   80:187033     0.333333 
     0       185662   81:185662      0       187382   57:187382     0.777778 
     0       185735   46:185735      0       186685   91:186685     0.230263 
     0       186488   57:186488      0       186970   57:186970     0.809524 
     0       186488   57:186488      0       187033   80:187033     0.292929 
     0       186488   57:186488      0       187382   57:187382     0.809524 
     0       186488   57:186488      0       187426   57:187426     0.808824 
     0       186488   57:186488      0       187472   57:187472     0.810185 
     0       186488   57:186488      0       187474   57:187474            1 
     0       186488   57:186488      0       187475   57:187475     0.809524 
     0       186488   57:186488      0       187477   57:187477            1 
     0       186970   57:186970      0       187033   80:187033     0.227911 
     0       186970   57:186970      0       187382   57:187382            1 
     0       186970   57:186970      0       187426   57:187426            1 
     0       186970   57:186970      0       187472   57:187472            1 
     0       186970   57:186970      0       187474   57:187474     0.809524 
     0       186970   57:186970      0       187475   57:187475            1 
     0       186970   57:186970      0       187477   57:187477     0.809524 
     0       186970   57:186970      0       188075   57:188075            1 
     0       186970   57:186970      0       188103   57:188103            1 
     0       187033   80:187033      0       187474   57:187474     0.290909 
     0       187033   80:187033      0       187477   57:187477     0.290909 
     0       187382   57:187382      0       187426   57:187426            1 
     0       187382   57:187382      0       187472   57:187472            1 
     0       187382   57:187382      0       187474   57:187474     0.810185 
     0       187382   57:187382      0       187475   57:187475            1 
     0       187382   57:187382      0       187477   57:187477     0.810185 
     0       187382   57:187382      0       188075   57:188075            1 
     0       187382   57:187382      0       188103   57:188103            1 
     0       187382   57:187382      0       189133   57:189133     0.631579 
     0       187382   57:187382      0       189211   57:189211     0.631579 
     0       187426   57:187426      0       187472   57:187472            1 
     0       187426   57:187426      0       187474   57:187474     0.809524 
     0       187426   57:187426      0       187475   57:187475            1 
     0       187426   57:187426      0       187477   57:187477     0.809524 
     0       187426   57:187426      0       188075   57:188075            1 
     0       187426   57:187426      0       188103   57:188103            1 
     0       187426   57:187426      0       189133   57:189133     0.630631 
     0       187426   57:187426      0       189211   57:189211     0.630631 
     0       187426   57:187426      0       189237   57:189237     0.459459 
     0       187472   57:187472      0       187474   57:187474     0.810185 
     0       187472   57:187472      0       187475   57:187475            1 
     0       187472   57:187472      0       187477   57:187477     0.810185 
     0       187472   57:187472      0       188075   57:188075            1 
     0       187472   57:187472      0       188103   57:188103            1 
     0       187472   57:187472      0       189133   57:189133     0.630631 
     0       187472   57:187472      0       189211   57:189211     0.630631 
     0       187472   57:187472      0       189237   57:189237     0.459459 
     0       187472   57:187472      0       189385   57:189385     0.810811 
     0       187474   57:187474      0       187475   57:187475     0.810185 
     0       187474   57:187474      0       187477   57:187477            1 
     0       187474   57:187474      0       188075   57:188075     0.810185 
     0       187474   57:187474      0       188103   57:188103     0.810185 
     0       187474   57:187474      0       189133   57:189133     0.398236 
     0       187474   57:187474      0       189211   57:189211     0.778378 
     0       187474   57:187474      0       189237   57:189237     0.217503 
     0       187474   57:187474      0       189385   57:189385     0.596327 
     0       187474   57:187474      0       189398   57:189398     0.596327 
     0       187475   57:187475      0       187477   57:187477     0.810185 
     0       187475   57:187475      0       188075   57:188075            1 
     0       187475   57:187475      0       188103   57:188103            1 
     0       187475   57:187475      0       189133   57:189133     0.630631 
     0       187475   57:187475      0       189211   57:189211     0.630631 
     0       187475   57:187475      0       189237   57:189237     0.459459 
     0       187475   57:187475      0       189385   57:189385     0.810185 
     0       187475   57:187475      0       189398   57:189398     0.810185 
     0       187475   57:187475      0       189486  112:189486     0.777143 
     0       187477   57:187477      0       188075   57:188075     0.810185 
     0       187477   57:187477      0       188103   57:188103     0.810185 
     0       187477   57:187477      0       189133   57:189133     0.398236 
     0       187477   57:187477      0       189211   57:189211     0.778378 
     0       187477   57:187477      0       189237   57:189237     0.217503 
     0       187477   57:187477      0       189385   57:189385     0.596327 
     0       187477   57:187477      0       189398   57:189398     0.596327 
     0       187477   57:187477      0       189486  112:189486            1 
     0       187477   57:187477      0       189549  112:189549     0.777778 
     0       188075   57:188075      0       188103   57:188103            1 
     0       188075   57:188075      0       189133   57:189133     0.630631 
     0       188075   57:188075      0       189211   57:189211     0.630631 
     0       188075   57:188075      0       189237   57:189237     0.459459 
     0       188075   57:188075      0       189385   57:189385     0.810185 
     0       188075   57:188075      0       189398   57:189398     0.810185 
     0       188075   57:188075      0       189486  112:189486     0.777143 
     0       188075   57:188075      0       189549  112:189549            1 
     0       188075   57:188075      0       189796   57:189796     0.810185 
     0       188103   57:188103      0       189133   57:189133     0.630631 
     0       188103   57:188103      0       189211   57:189211     0.630631 
     0       188103   57:188103      0       189237   57:189237     0.459459 
     0       188103   57:188103      0       189385   57:189385     0.810185 
     0       188103   57:188103      0       189398   57:189398     0.810185 
     0       188103   57:188103      0       189486  112:189486     0.777143 
     0       188103   57:188103      0       189549  112:189549            1 
     0       188103   57:188103      0       189796   57:189796     0.810185 
     0       188103   57:188103      0       189808   57:189808     0.630631 
     0       189133   57:189133      0       189211   57:189211     0.523719 
     0       189133   57:189133      0       189237   57:189237     0.730263 
     0       189133   57:189133      0       189385   57:189385     0.778378 
     0       189133   57:189133      0       189398   57:189398     0.778378 
     0       189133   57:189133      0       189486  112:189486     0.289289 
     0       189133   57:189133      0       189549  112:189549     0.568421 
     0       189133   57:189133      0       189796   57:189796     0.398236 
     0       189133   57:189133      0       189808   57:189808      0.52269 
     0       189133   57:189133      0       190102   57:190102      0.52269 
     0       189211   57:189211      0       189237   57:189237     0.290422 
     0       189211   57:189211      0       189385   57:189385     0.398236 
     0       189211   57:189211      0       189398   57:189398     0.398236 
     0       189211   57:189211      0       189486  112:189486      0.72973 
     0       189211   57:189211      0       189549  112:189549     0.568421 
     0       189211   57:189211      0       189796   57:189796     0.398236 
     0       189211   57:189211      0       190231   57:190231      0.72973 
     0       189237   57:189237      0       189385   57:189385     0.567568 
     0       189237   57:189237      0       189398   57:189398     0.567568 
     0       189237   57:189237      0       189549  112:189549     0.368421 
     0       189237   57:189237      0       189796   57:189796     0.217503 
     0       189237   57:189237      0       189808   57:189808      0.72973 
     0       189237   57:189237      0       190102   57:190102      0.72973 
     0       189237   57:189237      0       190231   57:190231     0.408179 
     0       189237   57:189237      0       190261   57:190261     0.288095 
     0       189385   57:189385      0       189398   57:189398            1 
     0       189385   57:189385      0       189486  112:189486     0.521605 
     0       189385   57:189385      0       189549  112:189549     0.778378 
     0       189385   57:189385      0       189796   57:189796     0.596327 
     0       189385   57:189385      0       189808   57:189808     0.778378 
     0       189385   57:189385      0       190102   57:190102     0.778378 
     0       189385   57:189385      0       190231   57:190231     0.568421 
     0       189385   57:189385      0       190261   57:190261     0.778378 
     0       189385   57:189385      0       190268   57:190268     0.778378 
     0       189398   57:189398      0       189486  112:189486     0.521605 
     0       189398   57:189398      0       189549  112:189549     0.778378 
     0       189398   57:189398      0       189796   57:189796     0.596327 
     0       189398   57:189398      0       189808   57:189808     0.778378 
     0       189398   57:189398      0       190102   57:190102     0.778378 
     0       189398   57:189398      0       190231   57:190231     0.568421 
     0       189398   57:189398      0       190261   57:190261     0.778378 
     0       189398   57:189398      0       190268   57:190268     0.778378 
     0       189398   57:189398      0       190399   57:190399     0.777778 
     0       189486  112:189486      0       189549  112:189549     0.778378 
     0       189486  112:189486      0       189796   57:189796     0.520459 
     0       189486  112:189486      0       189808   57:189808     0.288095 
     0       189486  112:189486      0       190102   57:190102     0.288095 
     0       189486  112:189486      0       190231   57:190231     0.473684 
     0       189486  112:189486      0       190261   57:190261      0.72973 
     0       189486  112:189486      0       190268   57:190268      0.72973 
     0       189486  112:189486      0       190399   57:190399      0.72973 
     0       189486  112:189486      0       190403   57:190403     0.289289 
     0       189549  112:189549      0       189796   57:189796     0.777778 
     0       189549  112:189549      0       189808   57:189808     0.567568 
     0       189549  112:189549      0       190102   57:190102     0.567568 
     0       189549  112:189549      0       190231   57:190231     0.368421 
     0       189549  112:189549      0       190261   57:190261     0.567568 
     0       189549  112:189549      0       190268   57:190268     0.567568 
     0       189549  112:189549      0       190399   57:190399     0.567568 
     0       189549  112:189549      0       190403   57:190403     0.567568 
     0       189549  112:189549      0       190415   57:190415     0.567568 
     0       189796   57:189796      0       189808   57:189808     0.398236 
     0       189796   57:189796      0       190102   57:190102     0.398236 
     0       189796   57:189796      0       190231   57:190231     0.217503 
     0       189796   57:189796      0       190261   57:190261     0.396825 
     0       189796   57:189796      0       190268   57:190268     0.396825 
     0       189796   57:189796      0       190399   57:190399     0.396825 
     0       189796   57:189796      0       190403   57:190403     0.396825 
     0       189796   57:189796      0       190415   57:190415     0.396825 
     0       189796   57:189796      0       190450   57:190450     0.777143 
     0       189808   57:189808      0       190102   57:190102            1 
     0       189808   57:189808      0       190231   57:190231     0.289289 
     0       189808   57:189808      0       190261   57:190261     0.521605 
     0       189808   57:189808      0       190268   57:190268     0.521605 
     0       189808   57:189808      0       190399   57:190399     0.521605 
     0       189808   57:189808      0       190403   57:190403     0.521605 
     0       189808   57:189808      0       190415   57:190415            1 
     0       189808   57:189808      0       190450   57:190450     0.566667 
     0       189808   57:189808      0       190463   57:190463      0.62963 
     0       190102   57:190102      0       190231   57:190231     0.289289 
     0       190102   57:190102      0       190261   57:190261     0.521605 
     0       190102   57:190102      0       190268   57:190268     0.521605 
     0       190102   57:190102      0       190399   57:190399     0.521605 
     0       190102   57:190102      0       190403   57:190403     0.521605 
     0       190102   57:190102      0       190415   57:190415            1 
     0       190102   57:190102      0       190450   57:190450     0.566667 
     0       190102   57:190102      0       190463   57:190463      0.62963 
     0       190102   57:190102      0       190492   57:190492     0.566667 
     0       190231   57:190231      0       190261   57:190261     0.730263 
     0       190231   57:190231      0       190268   57:190268     0.730263 
     0       190231   57:190231      0       190399   57:190399      0.72973 
     0       190231   57:190231      0       190403   57:190403      0.72973 
     0       190231   57:190231      0       190415   57:190415     0.289289 
     0       190231   57:190231      0       190450   57:190450     0.368421 
     0       190231   57:190231      0       190463   57:190463     0.460526 
     0       190231   57:190231      0       190492   57:190492     0.368421 
     0       190231   57:190231      0       190496   57:190496     0.368421 
     0       190261   57:190261      0       190268   57:190268            1 
     0       190261   57:190261      0       190399   57:190399            1 
     0       190261   57:190261      0       190403   57:190403     0.521605 
     0       190261   57:190261      0       190415   57:190415     0.521605 
     0       190261   57:190261      0       190450   57:190450     0.567568 
     0       190261   57:190261      0       190463   57:190463     0.630631 
     0       190261   57:190261      0       190492   57:190492     0.567568 
     0       190261   57:190261      0       190496   57:190496     0.567568 
     0       190268   57:190268      0       190399   57:190399            1 
     0       190268   57:190268      0       190403   57:190403     0.521605 
     0       190268   57:190268      0       190415   57:190415     0.521605 
     0       190268   57:190268      0       190450   57:190450     0.567568 
     0       190268   57:190268      0       190463   57:190463     0.630631 
     0       190268   57:190268      0       190492   57:190492     0.567568 
     0       190268   57:190268      0       190496   57:190496     0.567568 
     0       190268   57:190268      0       190640   57:190640      0.62963 
     0       190399   57:190399      0       190403   57:190403      0.52269 
     0       190399   57:190399      0       190415   57:190415      0.52269 
     0       190399   57:190399      0       190450   57:190450     0.567568 
     0       190399   57:190399      0       190463   57:190463     0.630631 
     0       190399   57:190399      0       190492   57:190492     0.567568 
     0       190399   57:190399      0       190496   57:190496     0.567568 
     0       190399   57:190399      0       190640   57:190640     0.630631 
     0       190399   57:190399      0       190646   57:190646     0.630631 
     0       190403   57:190403      0       190415   57:190415      0.52269 
     0       190403   57:190403      0       190450   57:190450     0.567568 
     0       190403   57:190403      0       190463   57:190463     0.630631 
     0       190403   57:190403      0       190492   57:190492     0.567568 
     0       190403   57:190403      0       190496   57:190496     0.567568 
     0       190403   57:190403      0       190640   57:190640     0.630631 
     0       190403   57:190403      0       190646   57:190646     0.630631 
     0       190415   57:190415      0       190450   57:190450     0.567568 
     0       190415   57:190415      0       190463   57:190463     0.630631 
     0       190415   57:190415      0       190492   57:190492     0.567568 
     0       190415   57:190415      0       190496   57:190496     0.567568 
     0       190415   57:190415      0       190640   57:190640     0.630631 
     0       190415   57:190415      0       190646   57:190646     0.630631 
     0       190415   57:190415      0       190864   57:190864      0.72973 
     0       190450   57:190450      0       190463   57:190463            1 
     0       190450   57:190450      0       190492   57:190492            1 
     0       190450   57:190450      0       190496   57:190496            1 
     0       190450   57:190450      0       190640   57:190640            1 
     0       190450   57:190450      0       190646   57:190646            1 
     0       190450   57:190450      0       190786   91:190786     0.473389 
     0       190450   57:190450      0       190864   57:190864     0.368421 
     0       190450   57:190450      0       190891   57:190891            1 
     0       190463   57:190463      0       190492   57:190492            1 
     0       190463   57:190463      0       190496   57:190496            1 
     0       190463   57:190463      0       190640   57:190640            1 
     0       190463   57:190463      0       190646   57:190646            1 
     0       190463   57:190463      0       190786   91:190786     0.371519 
     0       190463   57:190463      0       190864   57:190864     0.460526 
     0       190463   57:190463      0       190891   57:190891            1 
     0       190492   57:190492      0       190496   57:190496            1 
     0       190492   57:190492      0       190640   57:190640            1 
     0       190492   57:190492      0       190646   57:190646            1 
     0       190492   57:190492      0       190786   91:190786     0.473389 
     0       190492   57:190492      0       190864   57:190864     0.368421 
     0       190492   57:190492      0       190891   57:190891            1 
     0       190492   57:190492      0       191233   57:191233     0.567568 
     0       190496   57:190496      0       190640   57:190640            1 
     0       190496   57:190496      0       190646   57:190646            1 
     0       190496   57:190496      0       190786   91:190786     0.473389 
     0       190496   57:190496      0       190864   57:190864     0.368421 
     0       190496   57:190496      0       190891   57:190891            1 
     0       190496   57:190496      0       191233   57:191233     0.567568 
     0       190496   57:190496      0       191251   57:191251     0.777778 
     0       190640   57:190640      0       190646   57:190646            1 
     0       190640   57:190640      0       190786   91:190786     0.369473 
     0       190640   57:190640      0       190864   57:190864     0.459459 
     0       190640   57:190640      0       190891   57:190891            1 
     0       190640   57:190640      0       191233   57:191233      0.62963 
     0       190640   57:190640      0       191251   57:191251     0.809524 
     0       190640   57:190640      0       191319   57:191319            1 
     0       190640   57:190640      0       191374   57:191374     0.809524 
     0       190646   57:190646      0       190786   91:190786     0.369473 
     0       190646   57:190646      0       190864   57:190864     0.459459 
     0       190646   57:190646      0       190891   57:190891            1 
     0       190646   57:190646      0       191233   57:191233      0.62963 
     0       190646   57:190646      0       191251   57:191251     0.809524 
     0       190646   57:190646      0       191319   57:191319            1 
     0       190646   57:190646      0       191374   57:191374     0.809524 
     0       190646   57:190646      0       191378   57:191378     0.809524 
     0       190786   91:190786      0       190891   57:190891     0.371519 
     0       190786   91:190786      0       191251   57:191251      0.22881 
     0       190786   91:190786      0       191319   57:191319     0.371519 
     0       190786   91:190786      0       191374   57:191374     0.226891 
     0       190786   91:190786      0       191378   57:191378     0.226891 
     0       190786   91:190786      0       192341   57:192341      0.22881 
     0       190864   57:190864      0       190891   57:190891     0.460526 
     0       190864   57:190864      0       191233   57:191233     0.290422 
     0       190864   57:190864      0       191251   57:191251     0.218762 
     0       190864   57:190864      0       191319   57:191319     0.460526 
     0       190864   57:190864      0       191374   57:191374     0.567568 
     0       190864   57:190864      0       191378   57:191378     0.567568 
     0       190864   57:190864      0       192341   57:192341     0.568421 
     0       190864   57:190864      0       192403   57:192403     0.218762 
     0       190891   57:190891      0       191233   57:191233     0.630631 
     0       190891   57:190891      0       191251   57:191251     0.810185 
     0       190891   57:190891      0       191319   57:191319            1 
     0       190891   57:190891      0       191374   57:191374     0.809524 
     0       190891   57:190891      0       191378   57:191378     0.809524 
     0       190891   57:190891      0       192341   57:192341     0.810185 
     0       190891   57:190891      0       192403   57:192403     0.810185 
     0       190891   57:190891      0       193244  112:193244     0.777143 
     0       191233   57:191233      0       191251   57:191251     0.778378 
     0       191233   57:191233      0       191319   57:191319     0.630631 
     0       191233   57:191233      0       191374   57:191374     0.396825 
     0       191233   57:191233      0       191378   57:191378     0.396825 
     0       191233   57:191233      0       192341   57:192341     0.778378 
     0       191233   57:191233      0       192403   57:192403     0.778378 
     0       191233   57:191233      0       193244  112:193244     0.288095 
     0       191233   57:191233      0       193273   57:193273     0.630631 
     0       191233   57:191233      0       193498   81:193498     0.289289 
     0       191251   57:191251      0       191319   57:191319     0.810185 
     0       191251   57:191251      0       191374   57:191374     0.596327 
     0       191251   57:191251      0       191378   57:191378     0.596327 
     0       191251   57:191251      0       192341   57:192341     0.596327 
     0       191251   57:191251      0       192403   57:192403            1 
     0       191251   57:191251      0       193244  112:193244     0.521605 
     0       191251   57:191251      0       193273   57:193273     0.810185 
     0       191251   57:191251      0       193498   81:193498      0.52269 
     0       191319   57:191319      0       191374   57:191374     0.809524 
     0       191319   57:191319      0       191378   57:191378     0.809524 
     0       191319   57:191319      0       192341   57:192341     0.810185 
     0       191319   57:191319      0       192403   57:192403     0.810185 
     0       191319   57:191319      0       193244  112:193244     0.777143 
     0       191319   57:191319      0       193273   57:193273            1 
     0       191319   57:191319      0       193498   81:193498     0.777778 
     0       191319   57:191319      0       193509   80:193509     0.268431 
     0       191319   57:191319      0       193658   57:193658            1 
     0       191374   57:191374      0       191378   57:191378            1 
     0       191374   57:191374      0       192341   57:192341     0.595102 
     0       191374   57:191374      0       192403   57:192403     0.595102 
     0       191374   57:191374      0       193244  112:193244     0.520459 
     0       191374   57:191374      0       193273   57:193273     0.809524 
     0       191374   57:191374      0       193498   81:193498     0.521605 
     0       191374   57:191374      0       193658   57:193658     0.809524 
     0       191378   57:191378      0       192341   57:192341     0.595102 
     0       191378   57:191378      0       192403   57:192403     0.595102 
     0       191378   57:191378      0       193244  112:193244     0.520459 
     0       191378   57:191378      0       193273   57:193273     0.809524 
     0       191378   57:191378      0       193498   81:193498     0.521605 
     0       191378   57:191378      0       193658   57:193658     0.809524 
     0       192341   57:192341      0       192403   57:192403     0.596327 
     0       192341   57:192341      0       193244  112:193244     0.520459 
     0       192341   57:192341      0       193273   57:193273     0.810185 
     0       192341   57:192341      0       193498   81:193498     0.521605 
     0       192341   57:192341      0       193658   57:193658     0.810185 
     0       192403   57:192403      0       193244  112:193244     0.520459 
     0       192403   57:192403      0       193273   57:193273     0.810185 
     0       192403   57:192403      0       193498   81:193498     0.521605 
     0       192403   57:192403      0       193658   57:193658     0.810185 
     0       193244  112:193244      0       193273   57:193273     0.777143 
     0       193244  112:193244      0       193498   81:193498            1 
     0       193244  112:193244      0       193509   80:193509     0.382716 
     0       193244  112:193244      0       193658   57:193658     0.777143 
     0       193244  112:193244      0       193815   35:193815     0.204082 
     0       193244  112:193244      0       193839   35:193839     0.230769 
     0       193244  112:193244      0       193841   35:193841     0.204082 
     0       193244  112:193244      0       193860   35:193860     0.230769 
     0       193244  112:193244      0       194316   35:194316     0.228571 
     0       193273   57:193273      0       193498   81:193498     0.777778 
     0       193273   57:193273      0       193509   80:193509     0.268431 
     0       193273   57:193273      0       193658   57:193658            1 
     0       193498   81:193498      0       193509   80:193509     0.333333 
     0       193498   81:193498      0       193658   57:193658     0.777778 
     0       193498   81:193498      0       193839   35:193839     0.208494 
     0       193498   81:193498      0       193860   35:193860     0.206349 
     0       193498   81:193498      0       194316   35:194316     0.204082 
     0       193498   81:193498      0       194358   35:194358     0.204082 
     0       193498   81:193498      0       194737   35:194737     0.204082 
     0       193509   80:193509      0       193658   57:193658     0.268431 
     0       193509   80:193509      0       193815   35:193815        0.392 
     0       193509   80:193509      0       193839   35:193839     0.443223 
     0       193509   80:193509      0       193841   35:193841         0.48 
     0       193509   80:193509      0       193860   35:193860     0.447525 
     0       193509   80:193509      0       194316   35:194316     0.539171 
     0       193509   80:193509      0       194358   35:194358     0.539171 
     0       193509   80:193509      0       194737   35:194737     0.539171 
     0       193509   80:193509      0       194742   35:194742     0.602978 
     0       193658   57:193658      0       195425   81:195425     0.777143 
     0       193815   35:193815      0       193839   35:193839     0.898765 
     0       193815   35:193815      0       193841   35:193841            1 
     0       193815   35:193815      0       193860   35:193860     0.898765 
     0       193815   35:193815      0       194316   35:194316     0.897436 
     0       193815   35:193815      0       194358   35:194358     0.897436 
     0       193815   35:193815      0       194737   35:194737     0.897436 
     0       193815   35:193815      0       194742   35:194742     0.802469 
     0       193815   35:193815      0       196180   57:196180     0.266667 
     0       193839   35:193839      0       193841   35:193841     0.898765 
     0       193839   35:193839      0       193860   35:193860            1 
     0       193839   35:193839      0       194316   35:194316            1 
     0       193839   35:193839      0       194358   35:194358            1 
     0       193839   35:193839      0       194737   35:194737     0.792296 
     0       193839   35:193839      0       194742   35:194742      0.89418 
     0       193839   35:193839      0       195425   81:195425     0.206349 
     0       193839   35:193839      0       196180   57:196180     0.302885 
     0       193841   35:193841      0       193860   35:193860     0.897436 
     0       193841   35:193841      0       194316   35:194316     0.897436 
     0       193841   35:193841      0       194358   35:194358     0.897436 
     0       193841   35:193841      0       194737   35:194737     0.897436 
     0       193841   35:193841      0       194742   35:194742     0.802469 
     0       193841   35:193841      0       196180   57:196180     0.262198 
     0       193860   35:193860      0       194316   35:194316            1 
     0       193860   35:193860      0       194358   35:194358            1 
     0       193860   35:193860      0       194737   35:194737     0.794834 
     0       193860   35:193860      0       194742   35:194742     0.895408 
     0       193860   35:193860      0       195425   81:195425     0.208494 
     0       193860   35:193860      0       196180   57:196180     0.306888 
     0       194316   35:194316      0       194358   35:194358            1 
     0       194316   35:194316      0       194737   35:194737     0.794834 
     0       194316   35:194316      0       194742   35:194742     0.895408 
     0       194316   35:194316      0       195425   81:195425     0.206349 
     0       194316   35:194316      0       196180   57:196180     0.302885 
     0       194358   35:194358      0       194737   35:194737     0.794834 
     0       194358   35:194358      0       194742   35:194742     0.895408 
     0       194358   35:194358      0       195425   81:195425     0.206349 
     0       194358   35:194358      0       196180   57:196180     0.302885 
     0       194358   35:194358      0       196368   35:196368      0.89418 
     0       194737   35:194737      0       194742   35:194742     0.895408 
     0       194737   35:194737      0       195425   81:195425     0.206349 
     0       194737   35:194737      0       196368   35:196368      0.89418 
     0       194742   35:194742      0       195425   81:195425     0.230769 
     0       194742   35:194742      0       196180   57:196180      0.20584 
     0       194742   35:194742      0       196368   35:196368            1 
     0       195425   81:195425      0       196368   35:196368     0.230769 
     0       196180   57:196180      0       196368   35:196368      0.20584 
     0       196218   57:196218      0       196222   57:196222     0.476577 
     0       196218   57:196218      0       196300   57:196300         0.37 
     0       196218   57:196218      0       196310   57:196310         0.37 
     0       196218   57:196218      0       196599   57:196599     0.219958 
     0       196218   57:196218      0       196600   57:196600     0.399573 
     0       196222   57:196222      0       196300   57:196300          0.3 
     0       196222   57:196222      0       196310   57:196310          0.3 
     0       196300   57:196300      0       196310   57:196310            1 
     0       196368   35:196368      0       196995   80:196995     0.504816 
     0       196368   35:196368      0       197110  112:197110     0.232848 
     0       196599   57:196599      0       196600   57:196600     0.730769 
     0       196995   80:196995      0       197110  112:197110     0.259259 
     0       196995   80:196995      0       198045   57:198045     0.261261 
     0       196995   80:196995      0       198048   57:198048     0.261261 
     0       196995   80:196995      0       198123   57:198123     0.259259 
     0       197110  112:197110      0       197919   57:197919     0.777778 
     0       197110  112:197110      0       198005   57:198005     0.777778 
     0       197110  112:197110      0       198045   57:198045            1 
     0       197110  112:197110      0       198048   57:198048            1 
     0       197110  112:197110      0       198123   57:198123            1 
     0       197110  112:197110      0       198165   57:198165     0.777778 
     0       197110  112:197110      0       198170   57:198170     0.778378 
     0       197919   57:197919      0       198005   57:198005            1 
     0       197919   57:197919      0       198045   57:198045     0.778378 
     0       197919   57:197919      0       198048   57:198048     0.778378 
     0       197919   57:197919      0       198123   57:198123     0.777778 
     0       197919   57:197919      0       198165   57:198165            1 
     0       197919   57:197919      0       198170   57:198170            1 
     0       198005   57:198005      0       198045   57:198045     0.778378 
     0       198005   57:198005      0       198048   57:198048     0.778378 
     0       198005   57:198005      0       198123   57:198123     0.810185 
     0       198005   57:198005      0       198165   57:198165            1 
     0       198005   57:198005      0       198170   57:198170            1 
     0       198005   57:198005      0       198444   57:198444            1 
     0       198045   57:198045      0       198048   57:198048            1 
     0       198045   57:198045      0       198123   57:198123            1 
     0       198045   57:198045      0       198165   57:198165     0.777778 
     0       198045   57:198045      0       198170   57:198170     0.777778 
     0       198045   57:198045      0       198444   57:198444     0.777778 
     0       198045   57:198045      0       198496   57:198496     0.778378 
     0       198048   57:198048      0       198123   57:198123            1 
     0       198048   57:198048      0       198165   57:198165     0.777778 
     0       198048   57:198048      0       198170   57:198170     0.777778 
     0       198048   57:198048      0       198444   57:198444     0.777778 
     0       198048   57:198048      0       198496   57:198496     0.778378 
     0       198048   57:198048      0       198505   57:198505     0.777778 
     0       198123   57:198123      0       198165   57:198165     0.810185 
     0       198123   57:198123      0       198170   57:198170     0.810185 
     0       198123   57:198123      0       198444   57:198444     0.810185 
     0       198123   57:198123      0       198496   57:198496     0.810185 
     0       198123   57:198123      0       198505   57:198505     0.809524 
     0       198123   57:198123      0       198512   57:198512            1 
     0       198165   57:198165      0       198170   57:198170            1 
     0       198165   57:198165      0       198444   57:198444            1 
     0       198165   57:198165      0       198496   57:198496            1 
     0       198165   57:198165      0       198505   57:198505            1 
     0       198165   57:198165      0       198512   57:198512     0.809524 
     0       198170   57:198170      0       198444   57:198444            1 
     0       198170   57:198170      0       198496   57:198496            1 
     0       198170   57:198170      0       198505   57:198505            1 
     0       198170   57:198170      0       198512   57:198512     0.810185 
     0       198173   79:198173      0       198214   79:198214            1 
     0       198173   79:198173      0       198617   79:198617            1 
     0       198214   79:198214      0       198617   79:198617            1 
     0       198214   79:198214      0       198838   79:198838            1 
     0       198444   57:198444      0       198496   57:198496            1 
     0       198444   57:198444      0       198505   57:198505            1 
     0       198444   57:198444      0       198512   57:198512     0.809524 
     0       198444   57:198444      0       198894   57:198894            1 
     0       198444   57:198444      0       198896   57:198896            1 
     0       198496   57:198496      0       198505   57:198505            1 
     0       198496   57:198496      0       198512   57:198512     0.810811 
     0       198496   57:198496      0       198894   57:198894            1 
     0       198496   57:198496      0       198896   57:198896            1 
     0       198496   57:198496      0       198902   57:198902            1 
     0       198505   57:198505      0       198512   57:198512     0.809524 
     0       198505   57:198505      0       198894   57:198894            1 
     0       198505   57:198505      0       198896   57:198896            1 
     0       198505   57:198505      0       198902   57:198902            1 
     0       198505   57:198505      0       198911   57:198911     0.810185 
     0       198512   57:198512      0       198894   57:198894     0.777778 
     0       198512   57:198512      0       198896   57:198896     0.777778 
     0       198512   57:198512      0       198902   57:198902     0.778378 
     0       198512   57:198512      0       198911   57:198911            1 
     0       198512   57:198512      0       198920   57:198920            1 
     0       198617   79:198617      0       198838   79:198838            1 
     0       198617   79:198617      0       198943   80:198943     0.414039 
     0       198838   79:198838      0       198943   80:198943     0.414039 
     0       198894   57:198894      0       198896   57:198896            1 
     0       198894   57:198894      0       198902   57:198902            1 
     0       198894   57:198894      0       198911   57:198911     0.778378 
     0       198894   57:198894      0       198920   57:198920     0.778378 
     0       198894   57:198894      0       199074   81:199074            1 
     0       198894   57:198894      0       199260   57:199260            1 
     0       198894   57:198894      0       199333   46:199333            1 
     0       198894   57:198894      0       199457   57:199457     0.777778 
     0       198896   57:198896      0       198902   57:198902            1 
     0       198896   57:198896      0       198911   57:198911     0.778378 
     0       198896   57:198896      0       198920   57:198920     0.778378 
     0       198896   57:198896      0       199074   81:199074            1 
     0       198896   57:198896      0       199260   57:199260            1 
     0       198896   57:198896      0       199333   46:199333            1 
     0       198896   57:198896      0       199457   57:199457     0.777778 
     0       198902   57:198902      0       198911   57:198911     0.778947 
     0       198902   57:198902      0       198920   57:198920     0.778947 
     0       198902   57:198902      0       198943   80:198943     0.200017 
     0       198902   57:198902      0       199074   81:199074            1 
     0       198902   57:198902      0       199260   57:199260            1 
     0       198902   57:198902      0       199333   46:199333            1 
     0       198902   57:198902      0       199457   57:199457     0.777778 
     0       198911   57:198911      0       198920   57:198920            1 
     0       198911   57:198911      0       198943   80:198943      0.29484 
     0       198911   57:198911      0       199074   81:199074     0.778378 
     0       198911   57:198911      0       199260   57:199260     0.810185 
     0       198911   57:198911      0       199333   46:199333     0.778378 
     0       198911   57:198911      0       199457   57:199457            1 
     0       198911   57:198911      0       199735   57:199735     0.810185 
     0       198920   57:198920      0       198943   80:198943      0.29484 
     0       198920   57:198920      0       199074   81:199074     0.778378 
     0       198920   57:198920      0       199260   57:199260     0.810185 
     0       198920   57:198920      0       199333   46:199333     0.778378 
     0       198920   57:198920      0       199457   57:199457            1 
     0       198920   57:198920      0       199735   57:199735     0.810185 
     0       198943   80:198943      0       199333   46:199333     0.230476 
     0       198943   80:198943      0       199457   57:199457     0.331429 
     0       198943   80:198943      0       199983   82:199983     0.513185 
     0       199074   81:199074      0       199260   57:199260            1 
     0       199074   81:199074      0       199333   46:199333            1 
     0       199074   81:199074      0       199457   57:199457     0.777778 
     0       199074   81:199074      0       199735   57:199735            1 
     0       199074   81:199074      0       200065   57:200065     0.777778 
     0       199260   57:199260      0       199333   46:199333            1 
     0       199260   57:199260      0       199457   57:199457     0.808824 
     0       199260   57:199260      0       199735   57:199735            1 
     0       199260   57:199260      0       200065   57:200065     0.808824 
     0       199260   57:199260      0       200124   57:200124     0.808824 
     0       199333   46:199333      0       199457   57:199457     0.777778 
     0       199333   46:199333      0       199735   57:199735            1 
     0       199333   46:199333      0       199983   82:199983     0.214286 
     0       199333   46:199333      0       200065   57:200065     0.777778 
     0       199333   46:199333      0       200124   57:200124     0.777778 
     0       199333   46:199333      0       200163   57:200163            1 
     0       199457   57:199457      0       199735   57:199735     0.809524 
     0       199457   57:199457      0       200065   57:200065            1 
     0       199457   57:199457      0       200124   57:200124            1 
     0       199457   57:199457      0       200163   57:200163     0.809524 
     0       199457   57:199457      0       200237   57:200237            1 
     0       199548   35:199548      0       199574   35:199574            1 
     0       199735   57:199735      0       200065   57:200065     0.809524 
     0       199735   57:199735      0       200124   57:200124     0.809524 
     0       199735   57:199735      0       200163   57:200163            1 
     0       199735   57:199735      0       200237   57:200237     0.810185 
     0       199735   57:199735      0       200276   57:200276            1 
     0       199735   57:199735      0       200359   57:200359            1 
     0       199735   57:199735      0       200364   57:200364            1 
     0       199983   82:199983      0       200500   77:200500     0.392789 
     0       200065   57:200065      0       200124   57:200124            1 
     0       200065   57:200065      0       200163   57:200163     0.809524 
     0       200065   57:200065      0       200237   57:200237            1 
     0       200065   57:200065      0       200276   57:200276     0.809524 
     0       200065   57:200065      0       200359   57:200359     0.808824 
     0       200065   57:200065      0       200364   57:200364     0.808824 
     0       200065   57:200065      0       200399   57:200399     0.809524 
     0       200065   57:200065      0       200500   77:200500     0.380952 
     0       200065   57:200065      0       200592   57:200592     0.809524 
     0       200124   57:200124      0       200163   57:200163     0.809524 
     0       200124   57:200124      0       200237   57:200237            1 
     0       200124   57:200124      0       200276   57:200276     0.809524 
     0       200124   57:200124      0       200359   57:200359     0.808824 
     0       200124   57:200124      0       200364   57:200364     0.808824 
     0       200124   57:200124      0       200399   57:200399     0.809524 
     0       200124   57:200124      0       200500   77:200500     0.380952 
     0       200124   57:200124      0       200592   57:200592     0.809524 
     0       200124   57:200124      0       200614   57:200614            1 
     0       200163   57:200163      0       200237   57:200237     0.810185 
     0       200163   57:200163      0       200276   57:200276            1 
     0       200163   57:200163      0       200359   57:200359            1 
     0       200163   57:200163      0       200364   57:200364            1 
     0       200163   57:200163      0       200399   57:200399            1 
     0       200163   57:200163      0       200500   77:200500     0.270865 
     0       200163   57:200163      0       200592   57:200592            1 
     0       200163   57:200163      0       200614   57:200614     0.810185 
     0       200163   57:200163      0       200656   57:200656            1 
     0       200237   57:200237      0       200276   57:200276     0.810185 
     0       200237   57:200237      0       200359   57:200359     0.809524 
     0       200237   57:200237      0       200364   57:200364     0.809524 
     0       200237   57:200237      0       200399   57:200399     0.809524 
     0       200237   57:200237      0       200500   77:200500     0.382716 
     0       200237   57:200237      0       200592   57:200592     0.810185 
     0       200237   57:200237      0       200614   57:200614            1 
     0       200237   57:200237      0       200656   57:200656     0.810185 
     0       200237   57:200237      0       200725   57:200725     0.810185 
     0       200276   57:200276      0       200359   57:200359            1 
     0       200276   57:200276      0       200364   57:200364            1 
     0       200276   57:200276      0       200399   57:200399            1 
     0       200276   57:200276      0       200500   77:200500     0.270865 
     0       200276   57:200276      0       200592   57:200592            1 
     0       200276   57:200276      0       200614   57:200614     0.810185 
     0       200276   57:200276      0       200656   57:200656            1 
     0       200276   57:200276      0       200725   57:200725            1 
     0       200276   57:200276      0       200744   57:200744            1 
     0       200359   57:200359      0       200364   57:200364            1 
     0       200359   57:200359      0       200399   57:200399            1 
     0       200359   57:200359      0       200500   77:200500     0.270865 
     0       200359   57:200359      0       200592   57:200592            1 
     0       200359   57:200359      0       200614   57:200614     0.809524 
     0       200359   57:200359      0       200656   57:200656            1 
     0       200359   57:200359      0       200725   57:200725            1 
     0       200359   57:200359      0       200744   57:200744            1 
     0       200359   57:200359      0       200818   57:200818            1 
     0       200364   57:200364      0       200399   57:200399            1 
     0       200364   57:200364      0       200500   77:200500     0.270865 
     0       200364   57:200364      0       200592   57:200592            1 
     0       200364   57:200364      0       200614   57:200614     0.809524 
     0       200364   57:200364      0       200656   57:200656            1 
     0       200364   57:200364      0       200725   57:200725            1 
     0       200364   57:200364      0       200744   57:200744            1 
     0       200364   57:200364      0       200818   57:200818            1 
     0       200364   57:200364      0       200843   57:200843            1 
     0       200399   57:200399      0       200500   77:200500     0.270865 
     0       200399   57:200399      0       200592   57:200592            1 
     0       200399   57:200399      0       200614   57:200614     0.809524 
     0       200399   57:200399      0       200656   57:200656            1 
     0       200399   57:200399      0       200725   57:200725            1 
     0       200399   57:200399      0       200744   57:200744            1 
     0       200399   57:200399      0       200818   57:200818            1 
     0       200399   57:200399      0       200843   57:200843            1 
     0       200399   57:200399      0       200859   57:200859            1 
     0       200500   77:200500      0       200592   57:200592     0.270865 
     0       200500   77:200500      0       200614   57:200614     0.382716 
     0       200500   77:200500      0       200656   57:200656     0.270865 
     0       200500   77:200500      0       200725   57:200725     0.270865 
     0       200500   77:200500      0       200744   57:200744     0.268431 
     0       200500   77:200500      0       200818   57:200818     0.319165 
     0       200500   77:200500      0       200843   57:200843     0.319165 
     0       200500   77:200500      0       200859   57:200859     0.270865 
     0       200500   77:200500      0       200947   57:200947     0.270865 
     0       200592   57:200592      0       200614   57:200614     0.810185 
     0       200592   57:200592      0       200656   57:200656            1 
     0       200592   57:200592      0       200725   57:200725            1 
     0       200592   57:200592      0       200744   57:200744            1 
     0       200592   57:200592      0       200818   57:200818            1 
     0       200592   57:200592      0       200843   57:200843            1 
     0       200592   57:200592      0       200859   57:200859            1 
     0       200592   57:200592      0       200947   57:200947            1 
     0       200592   57:200592      0       200956   57:200956            1 
     0       200614   57:200614      0       200656   57:200656     0.810185 
     0       200614   57:200614      0       200725   57:200725     0.810185 
     0       200614   57:200614      0       200744   57:200744     0.809524 
     0       200614   57:200614      0       200818   57:200818     0.808824 
     0       200614   57:200614      0       200843   57:200843     0.808824 
     0       200614   57:200614      0       200859   57:200859     0.809524 
     0       200614   57:200614      0       200947   57:200947     0.810185 
     0       200614   57:200614      0       200956   57:200956     0.810185 
     0       200614   57:200614      0       200960   57:200960     0.810185 
     0       200656   57:200656      0       200725   57:200725            1 
     0       200656   57:200656      0       200744   57:200744            1 
     0       200656   57:200656      0       200818   57:200818            1 
     0       200656   57:200656      0       200843   57:200843            1 
     0       200656   57:200656      0       200859   57:200859            1 
     0       200656   57:200656      0       200947   57:200947            1 
     0       200656   57:200656      0       200956   57:200956            1 
     0       200656   57:200656      0       200960   57:200960            1 
     0       200725   57:200725      0       200744   57:200744            1 
     0       200725   57:200725      0       200818   57:200818            1 
     0       200725   57:200725      0       200843   57:200843            1 
     0       200725   57:200725      0       200859   57:200859            1 
     0       200725   57:200725      0       200947   57:200947            1 
     0       200725   57:200725      0       200956   57:200956            1 
     0       200725   57:200725      0       200960   57:200960            1 
     0       200744   57:200744      0       200818   57:200818            1 
     0       200744   57:200744      0       200843   57:200843            1 
     0       200744   57:200744      0       200859   57:200859            1 
     0       200744   57:200744      0       200947   57:200947            1 
     0       200744   57:200744      0       200956   57:200956            1 
     0       200744   57:200744      0       200960   57:200960            1 
     0       200744   57:200744      0       203427   57:203427     0.809524 
     0       200818   57:200818      0       200843   57:200843            1 
     0       200818   57:200818      0       200859   57:200859            1 
     0       200818   57:200818      0       200947   57:200947            1 
     0       200818   57:200818      0       200956   57:200956            1 
     0       200818   57:200818      0       200960   57:200960            1 
     0       200818   57:200818      0       203427   57:203427     0.808824 
     0       200818   57:200818      0       203685   80:203685     0.268431 
     0       200843   57:200843      0       200859   57:200859            1 
     0       200843   57:200843      0       200947   57:200947            1 
     0       200843   57:200843      0       200956   57:200956            1 
     0       200843   57:200843      0       200960   57:200960            1 
     0       200843   57:200843      0       203427   57:203427     0.808824 
     0       200843   57:200843      0       203685   80:203685     0.268431 
     0       200843   57:200843      0       204153   57:204153     0.808824 
     0       200859   57:200859      0       200947   57:200947            1 
     0       200859   57:200859      0       200956   57:200956            1 
     0       200859   57:200859      0       200960   57:200960            1 
     0       200859   57:200859      0       203427   57:203427     0.809524 
     0       200859   57:200859      0       203685   80:203685     0.227911 
     0       200859   57:200859      0       204153   57:204153     0.809524 
     0       200859   57:200859      0       204262   57:204262            1 
     0       200947   57:200947      0       200956   57:200956            1 
     0       200947   57:200947      0       200960   57:200960            1 
     0       200947   57:200947      0       203427   57:203427     0.810185 
     0       200947   57:200947      0       204153   57:204153     0.810185 
     0       200947   57:200947      0       204262   57:204262            1 
     0       200947   57:200947      0       204420   57:204420            1 
     0       200956   57:200956      0       200960   57:200960            1 
     0       200956   57:200956      0       203427   57:203427     0.810185 
     0       200956   57:200956      0       204153   57:204153     0.810185 
     0       200956   57:200956      0       204262   57:204262            1 
     0       200956   57:200956      0       204420   57:204420            1 
     0       200956   57:200956      0       204425   57:204425            1 
     0       200960   57:200960      0       203427   57:203427     0.810185 
     0       200960   57:200960      0       204153   57:204153     0.810185 
     0       200960   57:200960      0       204262   57:204262            1 
     0       200960   57:200960      0       204420   57:204420            1 
     0       200960   57:200960      0       204425   57:204425            1 
     0       200960   57:200960      0       204470   57:204470            1 
     0       203427   57:203427      0       203685   80:203685     0.292929 
     0       203427   57:203427      0       204153   57:204153            1 
     0       203427   57:203427      0       204262   57:204262     0.810185 
     0       203427   57:203427      0       204420   57:204420     0.809524 
     0       203427   57:203427      0       204425   57:204425     0.810185 
     0       203427   57:203427      0       204470   57:204470     0.810185 
     0       203427   57:203427      0       204482   57:204482     0.810185 
     0       203685   80:203685      0       204153   57:204153     0.292929 
     0       203685   80:203685      0       205293   57:205293     0.292929 
     0       204153   57:204153      0       204262   57:204262     0.810185 
     0       204153   57:204153      0       204420   57:204420     0.809524 
     0       204153   57:204153      0       204425   57:204425     0.810185 
     0       204153   57:204153      0       204470   57:204470     0.810185 
     0       204153   57:204153      0       204482   57:204482     0.810185 
     0       204153   57:204153      0       205293   57:205293            1 
     0       204262   57:204262      0       204420   57:204420            1 
     0       204262   57:204262      0       204425   57:204425            1 
     0       204262   57:204262      0       204470   57:204470            1 
     0       204262   57:204262      0       204482   57:204482            1 
     0       204262   57:204262      0       205293   57:205293     0.810185 
     0       204420   57:204420      0       204425   57:204425            1 
     0       204420   57:204420      0       204470   57:204470            1 
     0       204420   57:204420      0       204482   57:204482            1 
     0       204420   57:204420      0       205293   57:205293     0.809524 
     0       204425   57:204425      0       204470   57:204470            1 
     0       204425   57:204425      0       204482   57:204482            1 
     0       204425   57:204425      0       205293   57:205293     0.810185 
     0       204425   57:204425      0       206531   57:206531            1 
     0       204470   57:204470      0       204482   57:204482            1 
     0       204470   57:204470      0       205293   57:205293     0.810185 
     0       204470   57:204470      0       206531   57:206531            1 
     0       204482   57:204482      0       205293   57:205293     0.810185 
     0       204482   57:204482      0       206531   57:206531            1 
     0       204482   57:204482      0       206811   57:206811     0.810185 
     0       205293   57:205293      0       206531   57:206531     0.808824 
     0       205293   57:205293      0       206811   57:206811            1 
     0       205293   57:205293      0       206822   57:206822     0.810185 
     0       205293   57:205293      0       207045   57:207045            1 
     0       206531   57:206531      0       206811   57:206811     0.808824 
     0       206531   57:206531      0       206822   57:206822            1 
     0       206531   57:206531      0       207045   57:207045     0.809524 
     0       206531   57:206531      0       207158   57:207158            1 
     0       206531   57:206531      0       207651   57:207651            1 
     0       206531   57:206531      0       207666   57:207666            1 
     0       206811   57:206811      0       206822   57:206822     0.810185 
     0       206811   57:206811      0       207045   57:207045            1 
     0       206811   57:206811      0       207158   57:207158     0.809524 
     0       206811   57:206811      0       207651   57:207651     0.810185 
     0       206811   57:206811      0       207666   57:207666     0.808824 
     0       206822   57:206822      0       207045   57:207045     0.809524 
     0       206822   57:206822      0       207158   57:207158            1 
     0       206822   57:206822      0       207651   57:207651            1 
     0       206822   57:206822      0       207666   57:207666            1 
     0       206822   57:206822      0       208206   57:208206            1 
     0       207045   57:207045      0       207158   57:207158     0.810185 
     0       207045   57:207045      0       207651   57:207651     0.810185 
     0       207045   57:207045      0       207666   57:207666     0.808824 
     0       207045   57:207045      0       208206   57:208206     0.810185 
     0       207045   57:207045      0       208225   57:208225     0.810185 
     0       207158   57:207158      0       207651   57:207651            1 
     0       207158   57:207158      0       207666   57:207666            1 
     0       207158   57:207158      0       208206   57:208206            1 
     0       207158   57:207158      0       208225   57:208225            1 
     0       207158   57:207158      0       208238   57:208238            1 
     0       207651   57:207651      0       207666   57:207666            1 
     0       207651   57:207651      0       208206   57:208206            1 
     0       207651   57:207651      0       208225   57:208225            1 
     0       207651   57:207651      0       208238   57:208238            1 
     0       207651   57:207651      0       208243   57:208243            1 
     0       207666   57:207666      0       208206   57:208206            1 
     0       207666   57:207666      0       208225   57:208225            1 
     0       207666   57:207666      0       208238   57:208238            1 
     0       207666   57:207666      0       208243   57:208243            1 
     0       208206   57:208206      0       208225   57:208225            1 
     0       208206   57:208206      0       208238   57:208238            1 
     0       208206   57:208206      0       208243   57:208243            1 
     0       208225   57:208225      0       208238   57:208238            1 
     0       208225   57:208225      0       208243   57:208243            1 
     0       208238   57:208238      0       208243   57:208243            1 
     0       208709   35:208709      0       208871   35:208871            1 
     0       208709   35:208709      0       208901   35:208901            1 
     0       208709   35:208709      0       208922   35:208922            1 
     0       208709   35:208709      0       208934   35:208934            1 
     0       208709   35:208709      0       209068   35:209068            1 
     0       208709   35:208709      0       209288   35:209288            1 
     0       208709   35:208709      0       209370   35:209370            1 
     0       208709   35:208709      0       209377   35:209377            1 
     0       208709   35:208709      0       209560   35:209560            1 
     0       208871   35:208871      0       208901   35:208901            1 
     0       208871   35:208871      0       208922   35:208922            1 
     0       208871   35:208871      0       208934   35:208934            1 
     0       208871   35:208871      0       209068   35:209068            1 
     0       208871   35:208871      0       209288   35:209288            1 
     0       208871   35:208871      0       209370   35:209370            1 
     0       208871   35:208871      0       209377   35:209377            1 
     0       208871   35:208871      0       209560   35:209560            1 
     0       208871   35:208871      0       209581   35:209581            1 
     0       208901   35:208901      0       208922   35:208922            1 
     0       208901   35:208901      0       208934   35:208934            1 
     0       208901   35:208901      0       209068   35:209068            1 
     0       208901   35:208901      0       209288   35:209288            1 
     0       208901   35:208901      0       209370   35:209370            1 
     0       208901   35:208901      0       209377   35:209377            1 
     0       208901   35:208901      0       209560   35:209560            1 
     0       208901   35:208901      0       209581   35:209581            1 
     0       208901   35:208901      0       209585   35:209585            1 
     0       208922   35:208922      0       208934   35:208934            1 
     0       208922   35:208922      0       209068   35:209068            1 
     0       208922   35:208922      0       209288   35:209288            1 
     0       208922   35:208922      0       209370   35:209370            1 
     0       208922   35:208922      0       209377   35:209377            1 
     0       208922   35:208922      0       209560   35:209560            1 
     0       208922   35:208922      0       209581   35:209581            1 
     0       208922   35:208922      0       209585   35:209585            1 
     0       208922   35:208922      0       209591   35:209591            1 
     0       208934   35:208934      0       209068   35:209068            1 
     0       208934   35:208934      0       209288   35:209288            1 
     0       208934   35:208934      0       209370   35:209370            1 
     0       208934   35:208934      0       209377   35:209377            1 
     0       208934   35:208934      0       209560   35:209560            1 
     0       208934   35:208934      0       209581   35:209581            1 
     0       208934   35:208934      0       209585   35:209585            1 
     0       208934   35:208934      0       209591   35:209591            1 
     0       208934   35:208934      0       209601   35:209601            1 
     0       209068   35:209068      0       209288   35:209288            1 
     0       209068   35:209068      0       209370   35:209370            1 
     0       209068   35:209068      0       209377   35:209377            1 
     0       209068   35:209068      0       209560   35:209560            1 
     0       209068   35:209068      0       209581   35:209581            1 
     0       209068   35:209068      0       209585   35:209585            1 
     0       209068   35:209068      0       209591   35:209591            1 
     0       209068   35:209068      0       209601   35:209601            1 
     0       209068   35:209068      0       209613   35:209613            1 
     0       209288   35:209288      0       209370   35:209370            1 
     0       209288   35:209288      0       209377   35:209377            1 
     0       209288   35:209288      0       209560   35:209560            1 
     0       209288   35:209288      0       209581   35:209581            1 
     0       209288   35:209288      0       209585   35:209585            1 
     0       209288   35:209288      0       209591   35:209591            1 
     0       209288   35:209288      0       209601   35:209601            1 
     0       209288   35:209288      0       209613   35:209613            1 
     0       209288   35:209288      0       209705   35:209705            1 
     0       209370   35:209370      0       209377   35:209377            1 
     0       209370   35:209370      0       209560   35:209560            1 
     0       209370   35:209370      0       209581   35:209581            1 
     0       209370   35:209370      0       209585   35:209585            1 
     0       209370   35:209370      0       209591   35:209591            1 
     0       209370   35:209370      0       209601   35:209601            1 
     0       209370   35:209370      0       209613   35:209613            1 
     0       209370   35:209370      0       209705   35:209705            1 
     0       209370   35:209370      0       209732   35:209732            1 
     0       209377   35:209377      0       209560   35:209560            1 
     0       209377   35:209377      0       209581   35:209581            1 
     0       209377   35:209377      0       209585   35:209585            1 
     0       209377   35:209377      0       209591   35:209591            1 
     0       209377   35:209377      0       209601   35:209601            1 
     0       209377   35:209377      0       209613   35:209613            1 
     0       209377   35:209377      0       209705   35:209705            1 
     0       209377   35:209377      0       209732   35:209732            1 
     0       209560   35:209560      0       209581   35:209581            1 
     0       209560   35:209560      0       209585   35:209585            1 
     0       209560   35:209560      0       209591   35:209591            1 
     0       209560   35:209560      0       209601   35:209601            1 
     0       209560   35:209560      0       209613   35:209613            1 
     0       209560   35:209560      0       209705   35:209705            1 
     0       209560   35:209560      0       209732   35:209732            1 
     0       209581   35:209581      0       209585   35:209585            1 
     0       209581   35:209581      0       209591   35:209591            1 
     0       209581   35:209581      0       209601   35:209601            1 
     0       209581   35:209581      0       209613   35:209613            1 
     0       209581   35:209581      0       209705   35:209705            1 
     0       209581   35:209581      0       209732   35:209732            1 
     0       209585   35:209585      0       209591   35:209591            1 
     0       209585   35:209585      0       209601   35:209601            1 
     0       209585   35:209585      0       209613   35:209613            1 
     0       209585   35:209585      0       209705   35:209705            1 
     0       209585   35:209585      0       209732   35:209732            1 
     0       209591   35:209591      0       209601   35:209601            1 
     0       209591   35:209591      0       209613   35:209613            1 
     0       209591   35:209591      0       209705   35:209705            1 
     0       209591   35:209591      0       209732   35:209732            1 
     0       209601   35:209601      0       209613   35:209613            1 
     0       209601   35:209601      0       209705   35:209705            1 
     0       209601   35:209601      0       209732   35:209732            1 
     0       209613   35:209613      0       209705   35:209705            1 
     0       209613   35:209613      0       209732   35:209732            1 
     0       209705   35:209705      0       209732   35:209732            1 
     0       210465   57:210465      0       210483   57:210483            1 
     0       210465   57:210465      0       210967   57:210967            1 
     0       210465   57:210465      0       211300   57:211300            1 
     0       210465   57:210465      0       211330   57:211330            1 
     0       210465   57:210465      0       211433   57:211433            1 
     0       210483   57:210483      0       210967   57:210967            1 
     0       210483   57:210483      0       211300   57:211300            1 
     0       210483   57:210483      0       211330   57:211330            1 
     0       210483   57:210483      0       211433   57:211433            1 
     0       210483   57:210483      0       211705   57:211705            1 
     0       210775   78:210775      0       211527   78:211527     0.210069 
     0       210775   78:210775      0       211601   78:211601     0.210069 
     0       210775   78:210775      0       211715   78:211715     0.324324 
     0       210967   57:210967      0       211300   57:211300            1 
     0       210967   57:210967      0       211330   57:211330            1 
     0       210967   57:210967      0       211433   57:211433            1 
     0       210967   57:210967      0       211705   57:211705            1 
     0       210967   57:210967      0       211710   57:211710            1 
     0       211300   57:211300      0       211330   57:211330            1 
     0       211300   57:211300      0       211433   57:211433            1 
     0       211300   57:211300      0       211705   57:211705            1 
     0       211300   57:211300      0       211710   57:211710            1 
     0       211330   57:211330      0       211433   57:211433            1 
     0       211330   57:211330      0       211705   57:211705            1 
     0       211330   57:211330      0       211710   57:211710            1 
     0       211433   57:211433      0       211705   57:211705            1 
     0       211433   57:211433      0       211710   57:211710            1 
     0       211527   78:211527      0       211601   78:211601            1 
     0       211527   78:211527      0       211715   78:211715     0.730263 
     0       211527   78:211527      0       212005   78:212005     0.730263 
     0       211601   78:211601      0       211715   78:211715     0.730263 
     0       211601   78:211601      0       212005   78:212005     0.730263 
     0       211601   78:211601      0       212008   78:212008     0.730263 
     0       211705   57:211705      0       211710   57:211710            1 
     0       211715   78:211715      0       212005   78:212005            1 
     0       211715   78:211715      0       212008   78:212008            1 
     0       211715   78:211715      0       212011   78:212011            1 
     0       211715   78:211715      0       212042   78:212042     0.730263 
     0       211798   35:211798      0       211881   35:211881            1 
     0       211798   35:211798      0       211944   35:211944            1 
     0       211798   35:211798      0       212000   35:212000            1 
     0       211881   35:211881      0       211944   35:211944            1 
     0       211881   35:211881      0       212000   35:212000            1 
     0       211944   35:211944      0       212000   35:212000            1 
     0       212005   78:212005      0       212008   78:212008            1 
     0       212005   78:212005      0       212011   78:212011            1 
     0       212005   78:212005      0       212042   78:212042     0.730263 
     0       212005   78:212005      0       212111   78:212111     0.730263 
     0       212005   78:212005      0       212194   78:212194            1 
     0       212005   78:212005      0       212210   78:212210            1 
     0       212005   78:212005      0       212253   78:212253            1 
     0       212005   78:212005      0       212314   78:212314            1 
     0       212008   78:212008      0       212011   78:212011            1 
     0       212008   78:212008      0       212042   78:212042     0.730263 
     0       212008   78:212008      0       212111   78:212111     0.730263 
     0       212008   78:212008      0       212194   78:212194            1 
     0       212008   78:212008      0       212210   78:212210            1 
     0       212008   78:212008      0       212253   78:212253            1 
     0       212008   78:212008      0       212314   78:212314            1 
     0       212008   78:212008      0       212321   78:212321            1 
     0       212011   78:212011      0       212042   78:212042     0.730263 
     0       212011   78:212011      0       212111   78:212111     0.730263 
     0       212011   78:212011      0       212194   78:212194            1 
     0       212011   78:212011      0       212210   78:212210            1 
     0       212011   78:212011      0       212253   78:212253            1 
     0       212011   78:212011      0       212314   78:212314            1 
     0       212011   78:212011      0       212321   78:212321            1 
     0       212042   78:212042      0       212111   78:212111            1 
     0       212042   78:212042      0       212194   78:212194      0.72973 
     0       212042   78:212042      0       212210   78:212210      0.72973 
     0       212042   78:212042      0       212253   78:212253      0.72973 
     0       212042   78:212042      0       212314   78:212314     0.730263 
     0       212042   78:212042      0       212321   78:212321     0.730263 
     0       212042   78:212042      0       212818   78:212818     0.730263 
     0       212111   78:212111      0       212194   78:212194     0.730263 
     0       212111   78:212111      0       212210   78:212210     0.730263 
     0       212111   78:212111      0       212253   78:212253     0.730263 
     0       212111   78:212111      0       212314   78:212314     0.730769 
     0       212111   78:212111      0       212321   78:212321     0.730263 
     0       212111   78:212111      0       212818   78:212818     0.730263 
     0       212194   78:212194      0       212210   78:212210            1 
     0       212194   78:212194      0       212253   78:212253            1 
     0       212194   78:212194      0       212314   78:212314            1 
     0       212194   78:212194      0       212321   78:212321            1 
     0       212194   78:212194      0       212818   78:212818            1 
     0       212210   78:212210      0       212253   78:212253            1 
     0       212210   78:212210      0       212314   78:212314            1 
     0       212210   78:212210      0       212321   78:212321            1 
     0       212210   78:212210      0       212818   78:212818            1 
     0       212253   78:212253      0       212314   78:212314            1 
     0       212253   78:212253      0       212321   78:212321            1 
     0       212253   78:212253      0       212818   78:212818            1 
     0       212314   78:212314      0       212321   78:212321            1 
     0       212314   78:212314      0       212818   78:212818            1 
     0       212321   78:212321      0       212818   78:212818            1 
     0       212440   35:212440      0       212665   80:212665     0.261261 
     0       212440   35:212440      0       212894   35:212894            1 
     0       212440   35:212440      0       212902   35:212902            1 
     0       212440   35:212440      0       212939   35:212939            1 
     0       212440   35:212440      0       213142   35:213142            1 
     0       212440   35:212440      0       213159   35:213159            1 
     0       212440   35:212440      0       213206   35:213206            1 
     0       212665   80:212665      0       212894   35:212894     0.292929 
     0       212665   80:212665      0       212902   35:212902     0.292929 
     0       212665   80:212665      0       212939   35:212939     0.292929 
     0       212665   80:212665      0       213142   35:213142     0.261261 
     0       212665   80:212665      0       213159   35:213159     0.261261 
     0       212665   80:212665      0       213206   35:213206     0.261261 
     0       212665   80:212665      0       213265   35:213265     0.261261 
     0       212894   35:212894      0       212902   35:212902            1 
     0       212894   35:212894      0       212939   35:212939            1 
     0       212894   35:212894      0       213142   35:213142            1 
     0       212894   35:212894      0       213159   35:213159            1 
     0       212894   35:212894      0       213206   35:213206            1 
     0       212894   35:212894      0       213265   35:213265            1 
     0       212894   35:212894      0       213456   35:213456            1 
     0       212894   35:212894      0       213494   35:213494            1 
     0       212902   35:212902      0       212939   35:212939            1 
     0       212902   35:212902      0       213142   35:213142            1 
     0       212902   35:212902      0       213159   35:213159            1 
     0       212902   35:212902      0       213206   35:213206            1 
     0       212902   35:212902      0       213265   35:213265            1 
     0       212902   35:212902      0       213456   35:213456            1 
     0       212902   35:212902      0       213494   35:213494            1 
     0       212902   35:212902      0       213562   35:213562            1 
     0       212939   35:212939      0       213142   35:213142            1 
     0       212939   35:212939      0       213159   35:213159            1 
     0       212939   35:212939      0       213206   35:213206            1 
     0       212939   35:212939      0       213265   35:213265            1 
     0       212939   35:212939      0       213456   35:213456            1 
     0       212939   35:212939      0       213494   35:213494            1 
     0       212939   35:212939      0       213562   35:213562            1 
     0       212939   35:212939      0       213601   35:213601            1 
     0       213142   35:213142      0       213159   35:213159            1 
     0       213142   35:213142      0       213206   35:213206            1 
     0       213142   35:213142      0       213265   35:213265            1 
     0       213142   35:213142      0       213456   35:213456            1 
     0       213142   35:213142      0       213494   35:213494            1 
     0       213142   35:213142      0       213562   35:213562            1 
     0       213142   35:213142      0       213601   35:213601            1 
     0       213142   35:213142      0       213923   35:213923            1 
     0       213159   35:213159      0       213206   35:213206            1 
     0       213159   35:213159      0       213265   35:213265            1 
     0       213159   35:213159      0       213456   35:213456            1 
     0       213159   35:213159      0       213494   35:213494            1 
     0       213159   35:213159      0       213562   35:213562            1 
     0       213159   35:213159      0       213601   35:213601            1 
     0       213159   35:213159      0       213923   35:213923            1 
     0       213159   35:213159      0       213928   35:213928            1 
     0       213159   35:213159      0       213940   35:213940            1 
     0       213206   35:213206      0       213265   35:213265            1 
     0       213206   35:213206      0       213456   35:213456            1 
     0       213206   35:213206      0       213494   35:213494            1 
     0       213206   35:213206      0       213562   35:213562            1 
     0       213206   35:213206      0       213601   35:213601            1 
     0       213206   35:213206      0       213923   35:213923            1 
     0       213206   35:213206      0       213928   35:213928            1 
     0       213206   35:213206      0       213940   35:213940            1 
     0       213206   35:213206      0       213953   35:213953            1 
     0       213265   35:213265      0       213456   35:213456            1 
     0       213265   35:213265      0       213494   35:213494            1 
     0       213265   35:213265      0       213562   35:213562            1 
     0       213265   35:213265      0       213601   35:213601            1 
     0       213265   35:213265      0       213923   35:213923            1 
     0       213265   35:213265      0       213928   35:213928            1 
     0       213265   35:213265      0       213940   35:213940            1 
     0       213265   35:213265      0       213953   35:213953            1 
     0       213265   35:213265      0       213977   35:213977            1 
     0       213456   35:213456      0       213494   35:213494            1 
     0       213456   35:213456      0       213562   35:213562            1 
     0       213456   35:213456      0       213601   35:213601            1 
     0       213456   35:213456      0       213923   35:213923            1 
     0       213456   35:213456      0       213928   35:213928            1 
     0       213456   35:213456      0       213940   35:213940            1 
     0       213456   35:213456      0       213953   35:213953            1 
     0       213456   35:213456      0       213977   35:213977            1 
     0       213456   35:213456      0       214108   35:214108            1 
     0       213494   35:213494      0       213562   35:213562            1 
     0       213494   35:213494      0       213601   35:213601            1 
     0       213494   35:213494      0       213923   35:213923            1 
     0       213494   35:213494      0       213928   35:213928            1 
     0       213494   35:213494      0       213940   35:213940            1 
     0       213494   35:213494      0       213953   35:213953            1 
     0       213494   35:213494      0       213977   35:213977            1 
     0       213494   35:213494      0       214108   35:214108            1 
     0       213494   35:213494      0       214674   35:214674            1 
     0       213562   35:213562      0       213601   35:213601            1 
     0       213562   35:213562      0       213923   35:213923            1 
     0       213562   35:213562      0       213928   35:213928            1 
     0       213562   35:213562      0       213940   35:213940            1 
     0       213562   35:213562      0       213953   35:213953            1 
     0       213562   35:213562      0       213977   35:213977            1 
     0       213562   35:213562      0       214108   35:214108            1 
     0       213562   35:213562      0       214674   35:214674            1 
     0       213562   35:213562      0       214691   35:214691            1 
     0       213601   35:213601      0       213923   35:213923            1 
     0       213601   35:213601      0       213928   35:213928            1 
     0       213601   35:213601      0       213940   35:213940            1 
     0       213601   35:213601      0       213953   35:213953            1 
     0       213601   35:213601      0       213977   35:213977            1 
     0       213601   35:213601      0       214108   35:214108            1 
     0       213601   35:213601      0       214674   35:214674            1 
     0       213601   35:213601      0       214691   35:214691            1 
     0       213923   35:213923      0       213928   35:213928            1 
     0       213923   35:213923      0       213940   35:213940            1 
     0       213923   35:213923      0       213953   35:213953            1 
     0       213923   35:213923      0       213977   35:213977            1 
     0       213923   35:213923      0       214108   35:214108            1 
     0       213923   35:213923      0       214674   35:214674            1 
     0       213923   35:213923      0       214691   35:214691            1 
     0       213923   35:213923      0       215370   80:215370     0.257143 
     0       213928   35:213928      0       213940   35:213940            1 
     0       213928   35:213928      0       213953   35:213953            1 
     0       213928   35:213928      0       213977   35:213977            1 
     0       213928   35:213928      0       214108   35:214108            1 
     0       213928   35:213928      0       214674   35:214674            1 
     0       213928   35:213928      0       214691   35:214691            1 
     0       213928   35:213928      0       215370   80:215370     0.259259 
     0       213928   35:213928      0       215432   35:215432            1 
     0       213940   35:213940      0       213953   35:213953            1 
     0       213940   35:213940      0       213977   35:213977            1 
     0       213940   35:213940      0       214108   35:214108            1 
     0       213940   35:213940      0       214674   35:214674            1 
     0       213940   35:213940      0       214691   35:214691            1 
     0       213940   35:213940      0       215370   80:215370     0.259259 
     0       213940   35:213940      0       215432   35:215432            1 
     0       213940   35:213940      0       215695   80:215695     0.292929 
     0       213953   35:213953      0       213977   35:213977            1 
     0       213953   35:213953      0       214108   35:214108            1 
     0       213953   35:213953      0       214674   35:214674            1 
     0       213953   35:213953      0       214691   35:214691            1 
     0       213953   35:213953      0       215370   80:215370     0.259259 
     0       213953   35:213953      0       215432   35:215432            1 
     0       213953   35:213953      0       215695   80:215695     0.331429 
     0       213953   35:213953      0       215728   80:215728     0.290909 
     0       213977   35:213977      0       214108   35:214108            1 
     0       213977   35:213977      0       214674   35:214674            1 
     0       213977   35:213977      0       214691   35:214691            1 
     0       213977   35:213977      0       215370   80:215370     0.259259 
     0       213977   35:213977      0       215432   35:215432            1 
     0       213977   35:213977      0       215695   80:215695     0.292929 
     0       213977   35:213977      0       215728   80:215728     0.259259 
     0       214108   35:214108      0       214674   35:214674            1 
     0       214108   35:214108      0       214691   35:214691            1 
     0       214108   35:214108      0       215370   80:215370     0.259259 
     0       214108   35:214108      0       215432   35:215432            1 
     0       214108   35:214108      0       215695   80:215695     0.331429 
     0       214108   35:214108      0       215728   80:215728     0.290909 
     0       214108   35:214108      0       216163   35:216163            1 
     0       214674   35:214674      0       214691   35:214691            1 
     0       214674   35:214674      0       215370   80:215370     0.259259 
     0       214674   35:214674      0       215432   35:215432            1 
     0       214674   35:214674      0       215695   80:215695     0.331429 
     0       214674   35:214674      0       215728   80:215728     0.290909 
     0       214674   35:214674      0       216163   35:216163            1 
     0       214674   35:214674      0       216252   35:216252            1 
     0       214691   35:214691      0       215370   80:215370     0.259259 
     0       214691   35:214691      0       215432   35:215432            1 
     0       214691   35:214691      0       215695   80:215695     0.331429 
     0       214691   35:214691      0       215728   80:215728     0.290909 
     0       214691   35:214691      0       216163   35:216163            1 
     0       214691   35:214691      0       216252   35:216252            1 
     0       214691   35:214691      0       216330   35:216330            1 
     0       215370   80:215370      0       215432   35:215432     0.259259 
     0       215370   80:215370      0       215695   80:215695     0.777778 
     0       215370   80:215370      0       215728   80:215728     0.885057 
     0       215370   80:215370      0       216163   35:216163     0.259259 
     0       215370   80:215370      0       216252   35:216252     0.259259 
     0       215370   80:215370      0       216330   35:216330     0.259259 
     0       215370   80:215370      0       216498   35:216498     0.259259 
     0       215370   80:215370      0       216500   35:216500     0.259259 
     0       215432   35:215432      0       215695   80:215695     0.331429 
     0       215432   35:215432      0       215728   80:215728     0.290909 
     0       215432   35:215432      0       216163   35:216163            1 
     0       215432   35:215432      0       216252   35:216252            1 
     0       215432   35:215432      0       216330   35:216330            1 
     0       215432   35:215432      0       216498   35:216498            1 
     0       215432   35:215432      0       216500   35:216500            1 
     0       215432   35:215432      0       216898   35:216898            1 
     0       215695   80:215695      0       215728   80:215728     0.886111 
     0       215695   80:215695      0       216163   35:216163     0.333333 
     0       215695   80:215695      0       216252   35:216252     0.331429 
     0       215695   80:215695      0       216330   35:216330     0.333333 
     0       215695   80:215695      0       216498   35:216498     0.331429 
     0       215695   80:215695      0       216500   35:216500     0.331429 
     0       215695   80:215695      0       216898   35:216898     0.331429 
     0       215695   80:215695      0       216926   35:216926     0.333333 
     0       215728   80:215728      0       216163   35:216163     0.292929 
     0       215728   80:215728      0       216252   35:216252     0.290909 
     0       215728   80:215728      0       216330   35:216330     0.292929 
     0       215728   80:215728      0       216498   35:216498     0.290909 
     0       215728   80:215728      0       216500   35:216500     0.290909 
     0       215728   80:215728      0       216898   35:216898     0.290909 
     0       215728   80:215728      0       216926   35:216926     0.292929 
     0       215728   80:215728      0       216951   35:216951     0.292929 
     0       216163   35:216163      0       216252   35:216252            1 
     0       216163   35:216163      0       216330   35:216330            1 
     0       216163   35:216163      0       216498   35:216498            1 
     0       216163   35:216163      0       216500   35:216500            1 
     0       216163   35:216163      0       216898   35:216898            1 
     0       216163   35:216163      0       216926   35:216926            1 
     0       216163   35:216163      0       216951   35:216951            1 
     0       216163   35:216163      0       216971   35:216971            1 
     0       216163   35:216163      0       217179   35:217179     0.208494 
     0       216252   35:216252      0       216330   35:216330            1 
     0       216252   35:216252      0       216498   35:216498            1 
     0       216252   35:216252      0       216500   35:216500            1 
     0       216252   35:216252      0       216898   35:216898            1 
     0       216252   35:216252      0       216926   35:216926            1 
     0       216252   35:216252      0       216951   35:216951            1 
     0       216252   35:216252      0       216971   35:216971            1 
     0       216252   35:216252      0       217179   35:217179     0.206349 
     0       216330   35:216330      0       216498   35:216498            1 
     0       216330   35:216330      0       216500   35:216500            1 
     0       216330   35:216330      0       216898   35:216898            1 
     0       216330   35:216330      0       216926   35:216926            1 
     0       216330   35:216330      0       216951   35:216951            1 
     0       216330   35:216330      0       216971   35:216971            1 
     0       216330   35:216330      0       217179   35:217179     0.208494 
     0       216330   35:216330      0       217359   35:217359            1 
     0       216498   35:216498      0       216500   35:216500            1 
     0       216498   35:216498      0       216898   35:216898            1 
     0       216498   35:216498      0       216926   35:216926            1 
     0       216498   35:216498      0       216951   35:216951            1 
     0       216498   35:216498      0       216971   35:216971            1 
     0       216498   35:216498      0       217179   35:217179     0.206349 
     0       216498   35:216498      0       217359   35:217359            1 
     0       216498   35:216498      0       217383   35:217383            1 
     0       216500   35:216500      0       216898   35:216898            1 
     0       216500   35:216500      0       216926   35:216926            1 
     0       216500   35:216500      0       216951   35:216951            1 
     0       216500   35:216500      0       216971   35:216971            1 
     0       216500   35:216500      0       217179   35:217179     0.206349 
     0       216500   35:216500      0       217359   35:217359            1 
     0       216500   35:216500      0       217383   35:217383            1 
     0       216500   35:216500      0       217641   57:217641      0.72973 
     0       216898   35:216898      0       216926   35:216926            1 
     0       216898   35:216898      0       216951   35:216951            1 
     0       216898   35:216898      0       216971   35:216971            1 
     0       216898   35:216898      0       217179   35:217179     0.206349 
     0       216898   35:216898      0       217359   35:217359            1 
     0       216898   35:216898      0       217383   35:217383            1
[truncated: 3,241,057 more chars]
