# Supplementary material for: Whole-genome DNA similarity and population structure of Plasmodiophora brassicae strains from Canada
Source: BMC Genomics. 2019 Oct 16;20:744. doi: 10.1186/s12864-019-6118-y (PMC6794840; doi:10.1186/s12864-019-6118-y)
Supplement: Supplementary file 7 — Additional file 7. Number of variants per sample. [file 12864_2019_6118_MOESM7_ESM.xlsx]

## Sheet: Sheet2
Isolate	Number of variants
AB10-C-P3	16804
ON5-C-P2	566
ON4-C-P6	1862
ON6-C-P6	3158
PEI-C-P5	12413
ON3-V-P6	14722
AB14-C-P5X	818
AB13-C-P5X	6143
SK3-C	6308
BC5-V-P6	30772
AB4-ss4-C-P3	2935
BC2-ss4-V-P6	3258
ON1-ss2-V-P8	41197
BC3-V-P6	34881
AB15- C-P3	17781
AB7-C- P5	15301
ND1-P8	82986
ND2-P8	44745
CH4-V	46231
CH2-V	45004
SK4	141857
BC1-ss2-V-P6	765
AB8-C-P2	14504
NF2-P1	11300
SK3-C	377
SK1-C- P3	45952
AB12-C-P5	61154
AB11-C-P3	1321
CH3-V	46895
CH5-V	878
ON7-C-P2	1340
NF1	1773
AB9-C-P5	304
QC2-C-P2	1491
QC1-C-P5X	115006
MB-C	33
AB1-ss1-C-P3	15760
AB6-ss1-C-P8	35
BC4-V-P6	1854
CH1-V-P1	137615
AB2-ss2-C-P3	28699
AB3-ss3-C-P2	49
ON2-ss3-V-P5	25
